# Supplementary material for: 7-Chloro-4-[(E)-2-(2,5-dimeth­oxy­benzyl­idene)hydrazin-1-yl]quinoline
Source: Acta Crystallogr Sect E Struct Rep Online. 2012 Mar 31;68(Pt 4):o1244–5. doi: 10.1107/S1600536812012871 (PMC3344174; doi:10.1107/S1600536812012871)
Supplement: Supplementary file 2 [file e-68-o1244-Isup2.hkl]

#
# h,k,l, Fc-squared, Fo-squared, sigma(Fo-squared) and status flag
#
data_I
_shelx_title ' 0105'
_shelx_refln_list_code          4
_shelx_F_calc_maximum      166.49
_exptl_crystal_F_000       712.00
_reflns_d_resolution_high  0.7698
 
loop_
 _symmetry_equiv_pos_as_xyz
 'x, y, z'
 '-x, y+1/2, -z+1/2'
 '-x, -y, -z'
 'x, -y-1/2, z-1/2'
 
_cell_length_a    10.5183
_cell_length_b    12.9132
_cell_length_c    12.9861
_cell_angle_alpha  90.000
_cell_angle_beta  112.723
_cell_angle_gamma  90.000
 
_shelx_F_squared_multiplier     1.000
 
loop_
 _refln_index_h
 _refln_index_k
 _refln_index_l
 _refln_F_squared_calc
 _refln_F_squared_meas
 _refln_F_squared_sigma
 _refln_observed_status
   2   0   0      674.93      639.83     17.97 o
   3   0   0      788.35      738.71     19.48 o
   4   0   0       32.06       32.73      2.14 o
   5   0   0      780.55      741.81     18.48 o
   6   0   0     1089.61     1149.33     27.82 o
   7   0   0     1591.99     1616.05     54.92 o
   8   0   0      277.14      297.96     12.58 o
   9   0   0        2.82        4.62      5.97 o
  10   0   0       14.96       16.92      5.47 o
  11   0   0      490.29      503.13     41.95 o
  12   0   0      478.82      565.63     70.03 o
   2   1   0     1021.43      932.24     18.60 o
   3   1   0       42.43       30.34      2.37 o
   4   1   0      124.37      108.03      3.45 o
   5   1   0      291.15      282.97      7.23 o
   6   1   0      860.12      905.59     16.13 o
   7   1   0       97.19      113.61      7.32 o
   8   1   0      241.47      228.64      8.55 o
   9   1   0      127.49      133.80      7.27 o
  10   1   0        4.40        3.65      3.05 o
  11   1   0       28.64       27.25      6.16 o
  12   1   0       23.79       22.05     11.33 o
   0   2   0      946.55      863.54     17.53 o
   1   2   0     6729.97     6226.22     95.58 o
   2   2   0    12191.59    11401.74    214.13 o
   3   2   0       25.21       23.79      2.47 o
   4   2   0      261.72      224.81      6.49 o
   5   2   0      652.06      670.04     11.38 o
   6   2   0      380.13      363.97      9.19 o
   7   2   0      818.13      769.99     18.97 o
   8   2   0      252.12      244.53      8.73 o
   9   2   0       33.75       41.87      4.14 o
  10   2   0      204.32      207.99     12.65 o
  11   2   0       12.96       10.48      4.65 o
  12   2   0      224.77      236.89     25.45 o
   1   3   0      454.94      449.47      7.75 o
   3   3   0      185.98      222.19      5.48 o
   4   3   0       91.58      100.92      6.68 o
   5   3   0      823.79      801.96     15.40 o
   6   3   0       50.11       47.55      5.23 o
   7   3   0       74.26       74.17      3.89 o
   8   3   0      324.76      331.51     10.76 o
   9   3   0      456.22      463.13     16.18 o
  10   3   0      233.04      229.78     12.10 o
  11   3   0      211.25      239.38     20.46 o
  12   3   0      102.12       93.10     19.54 o
   0   4   0      726.40      703.22     18.03 o
   1   4   0     1549.99     1426.82     20.34 o
   2   4   0      145.56      162.56      4.61 o
   3   4   0      130.63      103.76      5.54 o
   4   4   0      336.32      361.85      8.79 o
   5   4   0      200.16      169.19      4.83 o
   6   4   0      848.41      862.75     23.18 o
   7   4   0        0.68       -1.38      1.49 o
   8   4   0       69.32       67.35      4.08 o
   9   4   0      183.18      187.66      8.25 o
  10   4   0       65.43       59.88      6.22 o
  11   4   0        3.88       -3.14      5.10 o
  12   4   0      309.09      310.48     35.54 o
   1   5   0      362.60      384.29      8.50 o
   2   5   0      310.42      268.46      6.79 o
   3   5   0     4564.07     4655.18     59.70 o
   4   5   0     4300.64     4366.10     62.48 o
   5   5   0      282.76      265.64      8.40 o
   6   5   0        1.30        3.81      1.81 o
   7   5   0        0.26        2.00      2.92 o
   8   5   0       35.11       34.88      4.48 o
   9   5   0        3.60        2.81      1.70 o
  10   5   0      404.69      416.33     21.04 o
  11   5   0        4.99       -0.44      8.04 o
  12   5   0      129.50      126.93     17.31 o
   0   6   0        9.94       17.16      3.77 o
   1   6   0      260.70      277.59      5.94 o
   2   6   0     1285.64     1230.99     15.84 o
   3   6   0      246.57      259.17      6.41 o
   4   6   0     7314.64     7719.33    103.34 o
   5   6   0      999.08     1017.64     21.18 o
   6   6   0       62.30       56.15      4.15 o
   7   6   0       13.49       12.84      2.81 o
   8   6   0       22.23       20.12      2.63 o
   9   6   0       67.90       64.17      5.08 o
  10   6   0       68.33       61.90      7.04 o
  11   6   0       69.51       80.80     11.53 o
   1   7   0      550.02      527.50      9.18 o
   2   7   0      248.12      254.95      5.96 o
   3   7   0     1719.94     1669.44     27.50 o
   4   7   0     1527.44     1511.03     24.85 o
   5   7   0       18.69       14.95      2.76 o
   6   7   0       19.82       14.32      2.82 o
   7   7   0       46.08       44.13      3.98 o
   8   7   0       24.14       31.80      4.20 o
   9   7   0      162.35      150.89      8.43 o
  10   7   0      189.07      186.72     24.41 o
  11   7   0      344.80      345.96     26.89 o
   0   8   0      104.27       95.78      6.18 o
   1   8   0       58.52       61.98      3.91 o
   2   8   0       14.25       15.09      2.25 o
   3   8   0      407.56      468.03     10.77 o
   4   8   0       71.04       64.29      4.37 o
   5   8   0      425.86      450.13     12.40 o
   6   8   0     5579.76     5899.24    126.03 o
   7   8   0      401.81      421.66     15.21 o
   8   8   0       61.05       43.30      4.55 o
   9   8   0        7.63        4.18      5.96 o
  10   8   0       19.62        8.41      6.81 o
  11   8   0        0.84        5.31      7.50 o
   1   9   0      621.47      631.55     15.53 o
   2   9   0       14.65       12.56      2.41 o
   3   9   0      923.09      966.94     21.87 o
   4   9   0     1203.02     1239.22     31.04 o
   5   9   0        5.87        3.04      3.26 o
   6   9   0     1237.88     1290.85     37.87 o
   7   9   0      518.16      451.03     18.37 o
   8   9   0      128.20      121.82      9.34 o
   9   9   0      521.40      509.12     28.86 o
  10   9   0      537.87      584.98     46.69 o
   0  10   0       36.29       28.54      5.37 o
   1  10   0      268.15      265.24      8.69 o
   2  10   0      380.92      422.56     10.54 o
   3  10   0        4.71        2.04      3.02 o
   4  10   0      686.97      700.00     20.04 o
   5  10   0      256.29      272.80     14.73 o
   6  10   0        9.99        9.86      4.05 o
   7  10   0       21.07       20.62      5.39 o
   8  10   0      534.85      526.01     28.02 o
   9  10   0      349.43      335.65     24.30 o
  10  10   0      180.39      242.35     26.56 o
   1  11   0      361.32      332.74     10.14 o
   2  11   0      378.73      400.77     11.13 o
   3  11   0      113.82       97.46      5.76 o
   4  11   0     1028.95     1066.03     29.90 o
   5  11   0      498.15      493.95     19.54 o
   6  11   0        6.95       11.47      4.79 o
   7  11   0      103.55       84.31      7.90 o
   8  11   0     1960.91     1965.62     94.73 o
   9  11   0      145.76      162.93     15.34 o
   0  12   0       60.52       29.85      8.50 o
   1  12   0      930.08      934.24     25.55 o
   2  12   0      350.26      360.98     13.13 o
   3  12   0      254.43      272.46     11.46 o
   4  12   0        0.92        4.10      4.41 o
   5  12   0       30.88       36.64      6.42 o
   6  12   0      300.33      315.17     21.35 o
   7  12   0      224.41      218.55     16.35 o
   8  12   0     1495.05     1537.09     81.87 o
   1  13   0       15.16       16.30      5.08 o
   2  13   0      373.56      343.29     15.00 o
   3  13   0       18.93       18.47      6.29 o
   4  13   0       86.48       88.81      7.75 o
   5  13   0        3.59       -4.39      5.97 o
   6  13   0       20.20        3.85      6.32 o
   7  13   0       18.03       17.23      8.39 o
   0  14   0      912.09     1047.94     74.40 o
   1  14   0       42.32       46.89      8.59 o
   2  14   0      523.37      555.34     32.95 o
   3  14   0       26.97       27.36     10.82 o
   4  14   0       15.62       17.50      8.33 o
   5  14   0        1.05       -6.40      7.00 o
   6  14   0      178.45      172.41     16.87 o
   1  15   0      649.98      663.58     45.10 o
   2  15   0       99.63      116.89     14.57 o
   3  15   0       51.93       41.21     15.62 o
   4  15   0        0.14        8.50      9.55 o
   5  15   0        0.28        3.09      8.91 o
   0  16   0     1296.66     1350.95    106.77 o
   1  16   0       54.02       56.69     12.95 o
   2  16   0      106.09      124.71     17.57 o
   3  16   0        0.22       -3.78      8.63 o
 -12   1   1       12.06        1.89     11.23 o
 -11   1   1      111.83       99.81      9.47 o
 -10   1   1      103.81      100.60      7.98 o
  -9   1   1       87.26       83.10      9.16 o
  -8   1   1     1676.10     1735.41     38.74 o
  -7   1   1      129.26      113.02      5.06 o
  -6   1   1        0.03        1.71      1.78 o
  -5   1   1      482.33      510.50      9.56 o
  -4   1   1       19.61       23.84      2.64 o
  -3   1   1     5211.69     4787.06     91.81 o
  -2   1   1      852.26      828.76     16.55 o
   1   1   1      751.94      675.06     13.38 o
   2   1   1     1378.13     1229.60     23.35 o
   3   1   1     3418.78     3164.98     56.76 o
   4   1   1      114.90      116.75      5.05 o
   5   1   1     3045.39     2861.97     47.43 o
   6   1   1     1124.64     1118.65     19.46 o
   7   1   1       14.25       11.93      2.29 o
   8   1   1       61.75       60.10      4.18 o
   9   1   1      970.79     1051.06     36.23 o
  10   1   1      821.73      879.78     37.33 o
  11   1   1       88.62       87.40     15.65 o
  12   1   1       45.54       42.44     14.19 o
 -12   2   1       20.03        3.94      7.00 o
 -11   2   1        0.02       -7.20      4.80 o
 -10   2   1      219.03      230.69     11.08 o
  -9   2   1      315.64      319.02     13.67 o
  -8   2   1      457.66      475.46     13.91 o
  -7   2   1      125.41      130.21      5.24 o
  -6   2   1       39.66       43.35      3.53 o
  -5   2   1        0.37        0.15      2.30 o
  -4   2   1     1425.36     1480.05     31.04 o
  -3   2   1     6910.87     6850.01    128.73 o
  -2   2   1      176.89      145.77      4.92 o
  -1   2   1      589.37      542.11      9.00 o
   0   2   1      667.77      627.59      9.58 o
   1   2   1    10339.41     9566.80    135.57 o
   2   2   1    25303.63    22880.61    372.15 o
   3   2   1     3227.31     3082.02     52.35 o
   4   2   1       19.69       19.55      1.24 o
   5   2   1      169.37      160.84      6.59 o
   6   2   1      176.70      197.01      6.66 o
   7   2   1      283.66      274.80      8.36 o
   8   2   1      796.42      812.70     30.18 o
   9   2   1      276.17      276.70     14.38 o
  10   2   1      275.58      266.98     19.86 o
  11   2   1       19.94       27.19     12.69 o
  12   2   1        3.18       25.62     18.30 o
 -12   3   1        0.55       13.84      7.99 o
 -11   3   1        7.74        7.08      3.39 o
 -10   3   1        0.08        5.36      5.48 o
  -9   3   1     1218.90     1283.85     37.85 o
  -8   3   1      347.80      342.47     11.41 o
  -7   3   1      372.93      372.03     10.63 o
  -6   3   1      116.49      124.12      6.36 o
  -5   3   1     1004.32     1105.12     22.92 o
  -4   3   1      407.23      371.34      8.63 o
  -3   3   1     4901.84     4741.39     68.19 o
  -2   3   1    27719.67    24434.56    447.71 o
  -1   3   1      474.83      425.12      7.62 o
   0   3   1      702.75      601.67      8.80 o
   1   3   1     9917.85     9534.05    132.74 o
   2   3   1     2830.73     2859.01     47.80 o
   3   3   1     2443.95     2405.64     38.09 o
   4   3   1      434.43      428.07      9.03 o
   5   3   1      415.13      356.24      9.08 o
   6   3   1      172.79      162.87      5.33 o
   7   3   1       69.04       66.24      4.12 o
   8   3   1       32.41       30.62      3.60 o
   9   3   1      107.97      118.68      8.14 o
  10   3   1      923.07      968.89     42.87 o
  11   3   1      310.26      286.54     26.22 o
  12   3   1       33.13       13.42     16.21 o
 -12   4   1        8.52       11.73      8.23 o
 -11   4   1       30.74       24.30     12.46 o
 -10   4   1       49.13       45.75      6.51 o
  -9   4   1       21.67       21.27      3.48 o
  -8   4   1      888.03      953.27     26.39 o
  -7   4   1       32.92       28.30      4.39 o
  -6   4   1     2134.75     2217.26     40.50 o
  -5   4   1     2364.67     2276.27     37.55 o
  -4   4   1     1294.96     1421.90     24.66 o
  -3   4   1      743.93      699.20     13.44 o
  -2   4   1      104.59      127.61      4.72 o
  -1   4   1      256.94      269.03      4.94 o
   0   4   1     3268.81     3041.94     41.47 o
   1   4   1     1179.46     1257.74     17.89 o
   2   4   1     1007.30     1035.56     13.88 o
   3   4   1      105.13       98.27      4.03 o
   4   4   1     1565.36     1653.66     23.84 o
   5   4   1      733.04      776.72     14.81 o
   6   4   1      612.72      610.62     15.36 o
   7   4   1     2996.05     3088.43     70.75 o
   8   4   1      875.47      892.75     31.93 o
   9   4   1       11.78       14.04      6.73 o
  10   4   1        4.67       -0.83      7.66 o
  11   4   1        4.51        2.32      6.25 o
 -12   5   1        9.26        1.30      6.82 o
 -11   5   1      243.52      231.65     17.71 o
 -10   5   1      366.47      351.20     17.00 o
  -9   5   1      169.85      166.14      7.65 o
  -8   5   1      134.62      139.34      5.78 o
  -7   5   1      248.06      268.28     12.58 o
  -6   5   1       33.55       23.82      2.94 o
  -5   5   1     1646.61     1783.63     29.35 o
  -4   5   1      313.42      344.67     12.24 o
  -3   5   1     2301.56     2436.76     35.62 o
  -2   5   1     1857.57     1933.95     28.10 o
  -1   5   1       15.81       11.21      2.20 o
   0   5   1       64.18       67.22      2.69 o
   1   5   1       72.33       84.16      3.46 o
   2   5   1       25.58       26.12      2.95 o
   3   5   1      215.73      211.23      6.74 o
   4   5   1    16282.02    16929.29    230.67 o
   5   5   1       14.67       10.74      3.66 o
   6   5   1        6.62        6.89      1.77 o
   7   5   1      514.99      527.26     13.93 o
   8   5   1      550.04      549.81     19.66 o
   9   5   1       11.88       11.34      4.66 o
  10   5   1       83.20       82.84      9.02 o
  11   5   1       68.79       57.56      9.48 o
 -12   6   1      326.43      376.11     26.49 o
 -11   6   1      555.21      519.42     31.31 o
 -10   6   1      326.18      308.32     14.15 o
  -9   6   1       38.97       26.78      3.36 o
  -8   6   1       15.41       24.36      3.96 o
  -7   6   1       40.64       37.60      3.46 o
  -6   6   1       40.48       30.11      3.90 o
  -5   6   1     2049.23     1978.22     36.04 o
  -4   6   1     2673.87     2625.81     42.97 o
  -3   6   1      123.14      147.03      6.18 o
  -2   6   1      167.66      183.78      5.52 o
  -1   6   1      393.38      364.37      7.14 o
   0   6   1     3262.74     3213.79     44.34 o
   1   6   1      192.75      180.01      4.08 o
   2   6   1      850.16      819.65     13.02 o
   3   6   1     6959.40     7248.72     85.93 o
   4   6   1      484.42      482.40     10.91 o
   5   6   1        2.97        8.46      3.00 o
   6   6   1      848.43      845.18     20.18 o
   7   6   1      106.74       94.31      6.22 o
   8   6   1     1350.92     1359.67     42.35 o
   9   6   1      345.56      325.93     15.79 o
  10   6   1      209.23      177.13     14.37 o
  11   6   1       41.32       59.16     11.75 o
 -11   7   1       38.52       36.90     10.55 o
 -10   7   1       44.90       24.50      4.86 o
  -9   7   1       19.35       22.88      4.57 o
  -8   7   1        0.01        1.36      3.25 o
  -7   7   1      357.45      382.50     12.96 o
  -6   7   1       48.94       51.58      4.65 o
  -5   7   1      224.13      254.91      8.47 o
  -4   7   1      808.06      879.09     16.97 o
  -3   7   1      131.48      135.33      4.86 o
  -2   7   1      412.54      485.08      9.65 o
  -1   7   1      380.61      358.98      9.22 o
   0   7   1       64.39       68.57      4.13 o
   1   7   1      690.31      700.67     11.33 o
   2   7   1       32.09       36.47      3.19 o
   3   7   1      241.95      257.05      6.66 o
   4   7   1      273.58      262.24      8.80 o
   5   7   1      540.69      565.27     15.65 o
   6   7   1     2492.88     2588.09     63.56 o
   7   7   1      416.88      427.99     14.11 o
   8   7   1      166.12      165.27      7.00 o
   9   7   1       56.28       60.72      6.94 o
  10   7   1        6.25       -2.02      5.27 o
  11   7   1        0.08       -4.06      6.40 o
 -11   8   1      195.96      222.20     24.41 o
 -10   8   1       19.77       24.98      6.51 o
  -9   8   1       27.44       28.35      4.55 o
  -8   8   1       68.48       59.12      5.14 o
  -7   8   1       18.30       19.42      4.88 o
  -6   8   1       11.62        7.00      3.04 o
  -5   8   1     1354.98     1418.44     32.45 o
  -4   8   1      646.97      655.39     16.96 o
  -3   8   1       15.35       13.98      2.37 o
  -2   8   1       65.28       79.08      2.97 o
  -1   8   1     1258.37     1283.17     18.70 o
   0   8   1      807.49      810.67     14.48 o
   1   8   1      361.19      343.43      9.38 o
   2   8   1     1145.89     1144.76     18.93 o
   3   8   1      275.68      280.88      8.29 o
   4   8   1        7.84        7.80      2.41 o
   5   8   1       20.54       17.33      4.47 o
   6   8   1     1454.84     1478.28     37.59 o
   7   8   1        1.90        1.75      2.90 o
   8   8   1      207.59      226.98     12.33 o
   9   8   1      135.69       99.12     16.95 o
  10   8   1       59.81       70.61     10.37 o
 -10   9   1      450.51      479.70     34.20 o
  -9   9   1       14.71       33.74      9.86 o
  -8   9   1        0.85        4.94      3.72 o
  -7   9   1       91.61       85.02      6.69 o
  -6   9   1      435.46      371.48     13.29 o
  -5   9   1       39.55       33.51      4.18 o
  -4   9   1       28.15       37.08      4.21 o
  -3   9   1      510.53      518.28     18.99 o
  -2   9   1        3.35        5.56      2.24 o
  -1   9   1        1.32        3.50      2.35 o
   0   9   1       70.34       67.78      4.18 o
   1   9   1      181.32      192.96      6.57 o
   2   9   1      508.52      537.44     13.24 o
   3   9   1     1134.20     1168.59     32.14 o
   4   9   1      602.82      592.41     15.94 o
   5   9   1     1295.09     1312.87     35.21 o
   6   9   1      360.59      375.31     13.09 o
   7   9   1        0.59       -1.56      3.48 o
   8   9   1       10.12       10.75      7.55 o
   9   9   1      193.25      213.27     20.35 o
  10   9   1       60.26       36.05      9.77 o
 -10  10   1       10.73       10.88      8.45 o
  -9  10   1        0.36       -7.03      7.51 o
  -8  10   1       33.91       18.52      5.31 o
  -7  10   1      247.52      237.63     12.45 o
  -6  10   1      242.08      231.68     12.22 o
  -5  10   1      142.59      152.12      7.85 o
  -4  10   1       98.45       90.16      5.70 o
  -3  10   1       79.80       77.71      4.72 o
  -2  10   1      147.77      165.93      5.93 o
  -1  10   1      233.22      249.47      7.62 o
   0  10   1       12.83       12.22      2.84 o
   1  10   1      533.84      573.35     12.59 o
   2  10   1     1027.83     1076.14     23.50 o
   3  10   1     1781.42     1820.95     36.84 o
   4  10   1      272.59      294.95      9.85 o
   5  10   1        8.35        9.46      3.59 o
   6  10   1       55.34       56.99      5.41 o
   7  10   1     1357.19     1406.37     58.72 o
   8  10   1      398.32      276.47     25.75 o
   9  10   1      189.28      212.81     24.14 o
  -9  11   1        9.26       31.87      7.74 o
  -8  11   1      142.42      137.38     12.62 o
  -7  11   1      144.55      128.35     10.90 o
  -6  11   1        1.55        8.56      4.55 o
  -5  11   1      318.40      326.61     16.27 o
  -4  11   1       34.09       32.08      4.62 o
  -3  11   1      392.90      402.93     12.85 o
  -2  11   1      295.03      321.20     10.39 o
  -1  11   1        1.22       -3.77      2.92 o
   0  11   1      542.35      542.77     14.28 o
   1  11   1      283.68      310.43      8.28 o
   2  11   1        0.51       -3.14      2.90 o
   3  11   1       27.37       25.47      3.58 o
   4  11   1      340.54      337.85     11.44 o
   5  11   1       89.51       91.13      7.68 o
   6  11   1       62.50       61.06      6.31 o
   7  11   1        9.28        8.85      6.09 o
   8  11   1      723.34      586.85     29.80 o
   9  11   1        0.88        5.89      8.02 o
  -9  12   1       28.95       44.43      9.19 o
  -8  12   1      127.86      162.61     15.89 o
  -7  12   1       35.20       61.44     11.45 o
  -6  12   1      135.82      149.52     13.72 o
  -5  12   1       26.07       24.38      6.05 o
  -4  12   1        0.12        7.31      5.45 o
  -3  12   1      109.32       99.07      6.74 o
  -2  12   1        0.96        2.30      3.65 o
  -1  12   1        5.92        4.36      3.55 o
   0  12   1       81.42       86.87      5.82 o
   1  12   1     3086.74     3258.75     76.32 o
   2  12   1       26.48       28.43      5.28 o
   3  12   1        1.06       -3.64      4.23 o
   4  12   1       19.73       19.23      4.77 o
   5  12   1        1.76        8.55      5.11 o
   6  12   1      129.35      136.25     16.16 o
   7  12   1        6.58        9.32     10.87 o
   8  12   1       92.56       88.53     10.37 o
  -8  13   1        3.15       18.62      9.50 o
  -7  13   1      213.77      227.93     17.51 o
  -6  13   1       14.49       16.29      7.08 o
  -5  13   1      103.99       81.67     10.33 o
  -4  13   1      182.64      173.91     12.90 o
  -3  13   1        0.08       -9.74      7.55 o
  -2  13   1        9.31       11.22      5.79 o
  -1  13   1      442.91      497.33     19.46 o
   0  13   1      665.43      709.21     33.39 o
   1  13   1     1022.93     1055.90     28.81 o
   2  13   1      672.77      670.14     26.00 o
   3  13   1        3.66        6.29      5.07 o
   4  13   1       87.37       90.59      8.39 o
   5  13   1      178.02      175.12     12.28 o
   6  13   1      120.97      120.17     13.48 o
   7  13   1      105.93       94.71     12.48 o
  -7  14   1       21.55       20.75      9.69 o
  -6  14   1      212.49      249.45     20.77 o
  -5  14   1        2.04       13.47      7.93 o
  -4  14   1      125.37      134.75     12.54 o
  -3  14   1      370.03      338.60     24.94 o
  -2  14   1       64.49       72.80     11.26 o
  -1  14   1      350.31      345.29     28.14 o
   0  14   1       85.05       97.84      9.49 o
   1  14   1       35.47       47.86      8.07 o
   2  14   1      171.29      181.00     14.01 o
   3  14   1      129.64      168.87     18.08 o
   4  14   1        3.31        6.46      6.96 o
   5  14   1        8.51        7.03      8.03 o
   6  14   1      114.18      110.69     12.75 o
  -5  15   1       15.74       20.65     11.15 o
  -4  15   1      103.34       83.57     12.80 o
  -3  15   1      126.25      114.03     13.41 o
  -2  15   1        0.99        2.91     10.27 o
  -1  15   1     2673.88     2931.92    163.72 o
   0  15   1      120.54      127.71     12.90 o
   1  15   1        0.54       -0.53      7.69 o
   2  15   1      102.16       96.62     14.44 o
   3  15   1       42.09       44.96     16.74 o
   4  15   1      368.78      414.07     31.31 o
   5  15   1      194.77      169.18     17.28 o
  -4  16   1        2.07       -6.69     15.19 o
  -3  16   1        3.96       -2.60     11.72 o
  -2  16   1       22.49       20.27     10.73 o
  -1  16   1        8.24        5.35      9.79 o
   0  16   1      193.42      173.21     22.07 o
   1  16   1       42.79       45.27      9.99 o
   2  16   1        0.55        5.03      9.96 o
   3  16   1        8.66        3.17     18.17 o
 -13   0   2        7.39       -3.77     26.56 o
 -12   0   2      107.70      109.94     18.22 o
 -11   0   2      321.04      332.91     25.34 o
 -10   0   2      408.44      420.90     25.25 o
  -9   0   2      567.96      555.01     30.75 o
  -8   0   2       42.42       55.33     14.66 o
  -7   0   2     6459.73     6782.81    159.64 o
  -6   0   2     2557.68     2598.57     68.19 o
  -5   0   2     2248.54     2185.60     67.41 o
  -4   0   2     1620.03     1499.04     35.53 o
  -3   0   2     1957.93     1648.55     40.23 o
  -2   0   2     8701.47     7474.88    248.50 o
   0   0   2       97.96      104.04      6.77 o
   1   0   2     4014.11     3637.89    134.08 o
   2   0   2     5035.90     4863.33    121.56 o
   3   0   2     1573.73     1357.73     45.18 o
   4   0   2      883.07      881.07     20.32 o
   5   0   2      123.26      133.31      4.64 o
   6   0   2       25.34       25.88      9.66 o
   7   0   2       77.20       64.08      5.93 o
   8   0   2     1294.29     1383.89     72.18 o
   9   0   2      471.68      552.72     62.25 o
  10   0   2        0.72      -18.55     12.37 o
  11   0   2     1355.49     1497.39    165.02 o
 -13   1   2      179.26      146.04     25.50 o
 -12   1   2       69.48       59.17      7.51 o
 -11   1   2       51.54       57.68      9.89 o
 -10   1   2      186.31      182.92     14.88 o
  -9   1   2        7.61        4.23      2.67 o
  -8   1   2       23.26       34.33      3.49 o
  -7   1   2     1611.76     1624.08     30.45 o
  -6   1   2       44.04       39.04      3.87 o
  -5   1   2       29.01       28.68      2.46 o
  -4   1   2      786.99      759.65     14.79 o
  -3   1   2       48.61       37.88      3.04 o
  -2   1   2     4344.38     3991.01     84.21 o
  -1   1   2     1153.55     1031.16     20.58 o
   0   1   2     1329.46     1229.69     21.74 o
   1   1   2     2069.07     1906.72     35.00 o
   2   1   2       37.48       37.70      1.88 o
   3   1   2      419.28      396.82      9.12 o
   4   1   2       50.17       60.99      3.03 o
   5   1   2       46.24       38.52      2.66 o
   6   1   2       34.72       44.42      3.13 o
   7   1   2       69.90       68.85      6.84 o
   8   1   2       53.83       52.91      5.41 o
   9   1   2      896.03      912.47     44.26 o
  10   1   2      535.30      567.82     31.40 o
  11   1   2     1073.10     1059.61     71.09 o
 -13   2   2      102.59      131.63     32.15 o
 -12   2   2      254.32      250.49     24.77 o
 -11   2   2        8.30        2.98      6.07 o
 -10   2   2      207.61      195.21     11.61 o
  -9   2   2       35.87       29.16      4.34 o
  -8   2   2        0.21        2.94      2.98 o
  -7   2   2       94.68       92.92      6.86 o
  -6   2   2       55.35       75.03      4.16 o
  -5   2   2     8711.93     8973.56    146.26 o
  -4   2   2       90.04       83.73      3.91 o
  -3   2   2        1.92        2.43      1.73 o
  -2   2   2      437.62      446.50      9.41 o
  -1   2   2      426.63      395.14      7.40 o
   0   2   2       94.50       64.02      1.85 o
   1   2   2     3181.30     3108.84     44.30 o
   2   2   2     3570.05     3495.62     51.98 o
   3   2   2      377.76      312.76      9.82 o
   4   2   2      126.97      120.55      7.66 o
   5   2   2       79.62       80.04      5.04 o
   6   2   2       14.90        8.13      2.13 o
   7   2   2       94.40       87.07      6.51 o
   8   2   2     1104.65     1171.95     40.49 o
   9   2   2      753.37      756.78     30.88 o
  10   2   2      104.92      108.12     11.24 o
  11   2   2      520.90      639.63     37.30 o
 -12   3   2        7.09       19.82      6.94 o
 -11   3   2       29.02       25.86      5.46 o
 -10   3   2       29.83       30.50      5.29 o
  -9   3   2      486.50      487.32     17.79 o
  -8   3   2      293.41      299.58     10.27 o
  -7   3   2      865.39      886.12     20.77 o
  -6   3   2       27.95       21.84      3.10 o
  -5   3   2     2626.04     2757.82     38.37 o
  -4   3   2      204.78      255.41      7.42 o
  -3   3   2       43.16       62.61      3.35 o
  -2   3   2      153.61      154.25      3.45 o
  -1   3   2     1458.86     1377.38     22.19 o
   0   3   2     7258.86     6977.67     94.60 o
   1   3   2    12125.24    11711.38    146.40 o
   2   3   2      207.49      219.69      4.71 o
   3   3   2        5.21        2.29      1.22 o
   4   3   2       73.02       67.22      3.63 o
   5   3   2       12.08       11.09      2.79 o
   6   3   2      782.75      804.95     23.52 o
   7   3   2       75.13       75.79      5.16 o
   8   3   2       55.48       57.57      8.29 o
   9   3   2      189.74      199.51     10.11 o
  10   3   2       12.41       -2.49      8.03 o
  11   3   2       28.95       24.42     22.11 o
 -12   4   2        5.75       15.01      8.75 o
 -11   4   2      195.83      189.32     12.73 o
 -10   4   2      175.31      165.01      9.26 o
  -9   4   2       37.08       29.07      3.83 o
  -8   4   2      109.04      102.99      5.46 o
  -7   4   2       27.94       32.87      4.46 o
  -6   4   2      126.49      130.40      7.87 o
  -5   4   2      266.84      263.90      8.02 o
  -4   4   2     3589.42     3620.96     62.64 o
  -3   4   2      100.72       90.40      4.81 o
  -2   4   2       21.06       35.56      1.91 o
  -1   4   2      160.47      146.31      4.38 o
   0   4   2     2078.24     1993.94     26.24 o
   1   4   2     1398.05     1365.04     18.49 o
   2   4   2      607.53      556.38      8.96 o
   3   4   2     2519.61     2533.77     38.25 o
   4   4   2        7.10        3.21      1.20 o
   5   4   2       77.41       75.95      3.96 o
   6   4   2      157.71      180.51      7.28 o
   7   4   2     3716.29     3899.41    100.02 o
   8   4   2       68.85       67.53      7.65 o
   9   4   2      209.14      199.51     12.93 o
  10   4   2      129.99      134.95     16.79 o
  11   4   2       12.09       21.37     10.43 o
 -12   5   2        2.10        9.31      7.57 o
 -11   5   2       90.09       75.69      8.31 o
 -10   5   2       12.85       12.16      4.38 o
  -9   5   2       39.77       43.20      9.25 o
  -8   5   2      340.94      317.08     18.15 o
  -7   5   2      263.45      271.51      8.97 o
  -6   5   2        2.00        4.44      2.66 o
  -5   5   2      150.17      167.14      6.06 o
  -4   5   2       13.04       27.65      2.46 o
  -3   5   2     7075.16     7609.58    105.37 o
  -2   5   2     1158.37     1100.34     16.14 o
  -1   5   2      595.09      599.85     11.29 o
   0   5   2      600.60      561.31      8.71 o
   1   5   2      173.03      128.51      3.77 o
   2   5   2       95.73      119.06      3.16 o
   3   5   2      940.11      909.24     13.94 o
   4   5   2      581.97      604.25     11.57 o
   5   5   2       85.10       77.60      4.69 o
   6   5   2     1173.45     1207.33     29.43 o
   7   5   2     1312.84     1359.66     40.86 o
   8   5   2        1.38       -2.14      3.64 o
   9   5   2       12.38       11.26      4.14 o
  10   5   2       52.34       41.00      7.94 o
  11   5   2      119.86      111.84     15.78 o
 -12   6   2       16.08       13.67      7.54 o
 -11   6   2      727.83      697.87     33.28 o
 -10   6   2       30.98       30.39      4.12 o
  -9   6   2        1.32       -0.22      3.88 o
  -8   6   2      123.61      128.72      8.50 o
  -7   6   2        7.27        9.94      2.97 o
  -6   6   2      217.43      242.72      8.21 o
  -5   6   2        0.03        3.21      1.62 o
  -4   6   2      683.28      734.25     13.55 o
  -3   6   2      708.20      811.61     18.52 o
  -2   6   2      166.08      177.94      4.58 o
  -1   6   2       58.46       59.57      3.49 o
   0   6   2      239.37      276.87      8.72 o
   1   6   2      479.65      469.77      8.57 o
   2   6   2       31.06       30.44      2.45 o
   3   6   2     1252.88     1380.39     19.37 o
   4   6   2      496.60      491.26     12.14 o
   5   6   2       59.09       69.96      5.23 o
   6   6   2       98.75       84.83      5.22 o
   7   6   2      331.88      327.43     13.89 o
   8   6   2        2.71        6.55      3.95 o
   9   6   2       76.12       75.56      6.48 o
  10   6   2       29.83       21.93     10.21 o
  11   6   2        1.53      -16.39     10.93 o
 -11   7   2        5.15      -14.22     10.38 o
 -10   7   2       37.86       42.18      7.05 o
  -9   7   2      303.72      300.55     16.78 o
  -8   7   2      326.58      343.94     13.04 o
  -7   7   2     1353.38     1319.88     34.83 o
  -6   7   2     1655.01     1648.86     32.95 o
  -5   7   2       68.15       66.74      6.17 o
  -4   7   2      309.00      296.10      8.37 o
  -3   7   2        2.85        6.40      2.19 o
  -2   7   2     3043.80     3163.64     44.48 o
  -1   7   2      112.49       94.12      3.76 o
   0   7   2       77.98       57.02      3.00 o
   1   7   2      158.29      145.93      5.00 o
   2   7   2        5.66        9.69      2.11 o
   3   7   2      242.51      260.14      6.66 o
   4   7   2      308.90      313.10      9.48 o
   5   7   2    11238.21    11697.47    219.78 o
   6   7   2      221.90      221.85      7.82 o
   7   7   2      510.63      548.34     19.10 o
   8   7   2       86.34       93.76      7.44 o
   9   7   2        0.00       -1.53      4.63 o
  10   7   2       34.68       32.30      8.24 o
 -11   8   2       22.38       42.59     10.11 o
 -10   8   2       12.72       24.38      7.52 o
  -9   8   2       30.08       22.40      4.21 o
  -8   8   2      112.17      118.88      7.18 o
  -7   8   2       12.76       14.59      3.62 o
  -6   8   2      173.07      161.30      6.79 o
  -5   8   2       35.19       39.42      4.19 o
  -4   8   2       27.56       25.55      3.03 o
  -3   8   2      176.09      176.21      5.89 o
  -2   8   2      310.98      345.74      7.21 o
  -1   8   2     3763.87     4241.04     64.55 o
   0   8   2       21.25       23.64      2.71 o
   1   8   2      161.83      175.67      4.40 o
   2   8   2      217.87      230.10      5.96 o
   3   8   2       30.07       31.51      2.89 o
   4   8   2      657.69      673.19     17.89 o
   5   8   2     5135.90     5454.25    126.22 o
   6   8   2      117.81      100.72      5.20 o
   7   8   2       19.81       15.55      2.92 o
   8   8   2       38.55       30.97      5.31 o
   9   8   2        8.91        3.85      5.13 o
  10   8   2        0.09       -6.69      7.10 o
 -11   9   2       53.70       73.74     11.10 o
 -10   9   2       23.18        9.77      7.77 o
  -9   9   2      172.96      213.82     15.10 o
  -8   9   2      231.88      255.01     13.48 o
  -7   9   2      235.32      251.94      9.74 o
  -6   9   2      444.58      474.16     15.54 o
  -5   9   2       17.01       19.13      3.42 o
  -4   9   2      121.69      128.77      5.93 o
  -3   9   2       76.95       77.58      4.17 o
  -2   9   2      889.10      876.54     16.35 o
  -1   9   2      589.02      564.99     13.73 o
   0   9   2      799.11      821.11     22.19 o
   1   9   2      448.82      449.05     10.97 o
   2   9   2      509.21      540.40     12.10 o
   3   9   2      316.45      333.70      9.00 o
   4   9   2      386.74      393.54     13.66 o
   5   9   2      115.69      111.83      6.37 o
   6   9   2      656.64      629.82     22.23 o
   7   9   2       85.69       82.46      8.32 o
   8   9   2      193.87      153.77     12.52 o
   9   9   2       62.92       43.52     10.35 o
 -10  10   2       39.04       41.88      9.22 o
  -9  10   2       54.23       59.73      8.23 o
  -8  10   2      103.93       91.61      8.57 o
  -7  10   2      121.98      115.80      9.85 o
  -6  10   2        1.10       -2.30      3.27 o
  -5  10   2      146.26      114.95      6.45 o
  -4  10   2      563.97      581.76     15.06 o
  -3  10   2      324.98      340.93     10.76 o
  -2  10   2      101.75       96.33      6.01 o
  -1  10   2       13.86       12.35      2.57 o
   0  10   2      310.08      323.60     10.43 o
   1  10   2      113.72      114.32      4.73 o
   2  10   2       16.68       15.20      2.92 o
   3  10   2     5508.69     5859.03    112.75 o
   4  10   2       17.30       22.26      3.84 o
   5  10   2       58.00       57.04      5.24 o
   6  10   2        0.02        3.24      4.05 o
   7  10   2       46.01       57.25      8.18 o
   8  10   2      175.64      114.14     12.70 o
   9  10   2      186.43      163.22     17.76 o
 -10  11   2       62.57       81.69     15.91 o
  -9  11   2        9.34       10.14      8.65 o
  -8  11   2      110.80      139.15     13.36 o
  -7  11   2      361.68      342.56     16.75 o
  -6  11   2      255.72      278.92     17.87 o
  -5  11   2      119.89      105.90      8.66 o
  -4  11   2       19.21       16.24      3.66 o
  -3  11   2       64.85       58.69      4.54 o
  -2  11   2        4.88        3.90      2.26 o
  -1  11   2      943.56      995.30     26.35 o
   0  11   2       48.19       41.98      3.78 o
   1  11   2     1163.38     1192.48     26.75 o
   2  11   2      142.15      150.05      6.84 o
   3  11   2      240.02      238.70      8.09 o
   4  11   2      311.62      335.46     14.42 o
   5  11   2        0.16        1.15      3.80 o
   6  11   2      165.42      191.86     11.13 o
   7  11   2     1437.06     1460.44     76.04 o
   8  11   2        9.32        4.23      7.99 o
  -9  12   2      264.60      315.06     31.24 o
  -8  12   2       47.08       62.59      9.16 o
  -7  12   2      249.29      250.11     18.86 o
  -6  12   2       13.02       17.38      5.64 o
  -5  12   2      180.94      167.12     12.79 o
  -4  12   2      208.52      211.12     11.26 o
  -3  12   2       74.45       75.39      6.36 o
  -2  12   2        2.01        0.76      4.75 o
  -1  12   2      127.62      127.59      7.12 o
   0  12   2       28.30       26.71      3.44 o
   1  12   2      301.03      322.10     15.06 o
   2  12   2      934.78      997.33     29.08 o
   3  12   2       74.55       84.28      7.06 o
   4  12   2       70.42       70.45      7.69 o
   5  12   2      152.62      136.14      9.71 o
   6  12   2       64.57       40.09      7.70 o
   7  12   2       87.42       67.61     10.11 o
   8  12   2      227.07      169.86     15.77 o
  -8  13   2       37.10       30.70     10.72 o
  -7  13   2       99.88       79.01     10.99 o
  -6  13   2        0.03       -9.24      6.89 o
  -5  13   2       13.90       23.93      8.39 o
  -4  13   2        6.14        4.87      8.08 o
  -3  13   2        3.18       11.53      6.37 o
  -2  13   2       10.65       10.37      2.84 o
  -1  13   2       17.80       21.22      6.43 o
   0  13   2      168.72      150.79      8.55 o
   1  13   2     2429.06     2647.32     76.90 o
   2  13   2      266.48      320.60     14.40 o
   3  13   2      611.72      639.54     29.33 o
   4  13   2       79.10       75.42      9.77 o
   5  13   2       41.10       35.91      8.95 o
   6  13   2        9.81       13.46      8.78 o
   7  13   2        5.38       -7.82      7.99 o
  -7  14   2        4.34        0.52     10.16 o
  -6  14   2      465.68      480.94     28.48 o
  -5  14   2        4.96       -1.81      7.01 o
  -4  14   2      241.70      260.68     17.98 o
  -3  14   2      159.18      163.59     14.51 o
  -2  14   2       11.00        5.82      8.28 o
  -1  14   2       18.06       11.32      6.67 o
   0  14   2       14.87        9.17      8.24 o
   1  14   2      118.14      117.30     10.88 o
   2  14   2      160.08      143.94     12.54 o
   3  14   2      217.52      215.87     16.24 o
   4  14   2       95.08      116.99     11.74 o
   5  14   2       36.19       28.73     10.90 o
   6  14   2       59.86       74.95     12.17 o
  -6  15   2       10.29        8.17      8.11 o
  -5  15   2       75.39       88.22     12.05 o
  -4  15   2       25.05       32.48     11.96 o
  -3  15   2       23.22       15.25     10.19 o
  -2  15   2       48.54       68.53     14.11 o
  -1  15   2      851.35      968.67     51.00 o
   0  15   2       92.45       87.46     12.28 o
   1  15   2       21.34       25.66      8.43 o
   2  15   2       86.34       83.09     10.69 o
   3  15   2        6.28       -0.87     10.54 o
   4  15   2       23.10       22.78      9.25 o
  -4  16   2       97.18       80.32     13.52 o
  -3  16   2      121.15      121.41     15.39 o
  -2  16   2       62.15       70.83     13.89 o
  -1  16   2     1034.87     1022.85     64.57 o
   0  16   2        9.57       -1.83     10.09 o
   1  16   2      189.89      175.36     18.83 o
   2  16   2       87.87       96.07     15.69 o
 -13   1   3       17.74       21.53     18.28 o
 -12   1   3      108.45      101.30     13.42 o
 -11   1   3      751.39      777.97     39.17 o
 -10   1   3        8.41        0.18      3.94 o
  -9   1   3       41.60       46.21      5.46 o
  -8   1   3      467.58      495.48     13.88 o
  -7   1   3     3680.93     3708.18     65.19 o
  -6   1   3     1320.14     1339.80     24.20 o
  -5   1   3      108.86       72.13      5.05 o
  -4   1   3      816.83      800.03     18.95 o
  -3   1   3       42.02       32.40      2.67 o
  -2   1   3      273.78      261.46      6.52 o
  -1   1   3        3.65        4.77      0.82 o
   0   1   3    10464.03     9533.79    173.41 o
   1   1   3      922.10      855.35     16.25 o
   2   1   3     1501.49     1436.95     26.89 o
   3   1   3      108.75      102.63      4.11 o
   4   1   3      410.41      422.90     14.85 o
   5   1   3     1614.14     1718.90     38.45 o
   6   1   3      334.07      358.17     12.12 o
   7   1   3      237.50      249.52     10.03 o
   8   1   3     1785.85     1854.07     84.30 o
   9   1   3      105.90      101.35     10.40 o
  10   1   3      114.69       99.50     12.73 o
  11   1   3     1116.09     1223.92     94.06 o
 -13   2   3        0.83       -5.83      9.43 o
 -12   2   3      121.88      124.62     12.71 o
 -11   2   3       50.90       52.27      7.97 o
 -10   2   3      120.16      123.06      8.58 o
  -9   2   3      251.71      242.39     10.49 o
  -8   2   3       15.37       10.58      3.28 o
  -7   2   3        2.17        5.36      2.41 o
  -6   2   3      124.31      132.39      7.01 o
  -5   2   3     4964.43     5178.09     83.99 o
  -4   2   3        0.26        5.87      1.95 o
  -3   2   3      157.68      146.98      4.24 o
  -2   2   3     2656.91     2469.07     40.60 o
  -1   2   3        3.26        7.33      0.92 o
   0   2   3      268.13      235.52      4.47 o
   1   2   3     1326.29     1271.38     17.75 o
   2   2   3     3243.08     3285.64     52.65 o
   3   2   3      335.23      363.10      9.05 o
   4   2   3       32.33       21.49      2.34 o
   5   2   3       98.75      100.83      4.61 o
   6   2   3      149.94      160.48      6.92 o
   7   2   3      132.82      132.49      8.60 o
   8   2   3       73.18       77.13      6.60 o
   9   2   3     1998.75     2144.92     97.23 o
  10   2   3       38.15       11.36     12.09 o
  11   2   3        5.70       -3.29     12.24 o
 -13   3   3       64.27       83.00     10.91 o
 -12   3   3      631.25      603.54     36.21 o
 -11   3   3       13.44       19.00      5.44 o
 -10   3   3      628.66      661.88     29.33 o
  -9   3   3       39.19       45.65      5.22 o
  -8   3   3      332.55      341.12     11.24 o
  -7   3   3      204.14      215.47      7.53 o
  -6   3   3       11.20       24.12      3.87 o
  -5   3   3      163.98      132.56      6.26 o
  -4   3   3      480.12      429.27     10.73 o
  -3   3   3      877.07      790.18     15.19 o
  -2   3   3       23.44       18.81      1.73 o
  -1   3   3     3509.46     3403.43     52.75 o
   0   3   3      268.19      238.62      4.27 o
   1   3   3     2564.79     2414.36     31.89 o
   2   3   3      226.91      223.29      4.55 o
   3   3   3     2243.93     2409.98     35.89 o
   4   3   3       20.28       20.94      2.30 o
   5   3   3      488.38      536.15     16.59 o
   6   3   3        4.89        5.03      2.34 o
   7   3   3      333.47      337.52     13.33 o
   8   3   3       45.27       43.11      7.03 o
   9   3   3     1016.42     1036.70     45.76 o
  10   3   3       45.59       44.14     13.17 o
  11   3   3       32.22       36.91     24.20 o
 -12   4   3       41.79       52.07     11.07 o
 -11   4   3        0.19       -0.25      4.57 o
 -10   4   3      206.45      223.51     15.01 o
  -9   4   3     1995.50     1940.58     59.55 o
  -8   4   3      158.73      140.22      7.86 o
  -7   4   3        1.89        0.84      2.73 o
  -6   4   3       33.44       25.38      3.83 o
  -5   4   3       68.78       50.18      3.76 o
  -4   4   3     1414.86     1526.38     24.18 o
  -3   4   3      932.60     1037.65     16.67 o
  -2   4   3     1569.32     1542.76     23.60 o
  -1   4   3      247.73      252.57      4.89 o
   0   4   3      382.34      408.30      6.14 o
   1   4   3       89.18       97.24      4.08 o
   2   4   3     1528.59     1504.28     19.88 o
   3   4   3     3152.64     3233.01     40.01 o
   4   4   3      170.89      175.34      5.39 o
   5   4   3      645.60      627.41     13.58 o
   6   4   3     1060.23     1106.00     29.63 o
   7   4   3       88.94       79.59      5.18 o
   8   4   3      159.73      168.38      9.29 o
   9   4   3        5.49        5.40      3.66 o
  10   4   3       15.06       16.53      9.30 o
  11   4   3      254.03      239.64     24.71 o
 -12   5   3        3.76       -1.45      6.48 o
 -11   5   3       75.11       64.12      8.43 o
 -10   5   3      181.58      154.98      9.90 o
  -9   5   3       12.07       13.33      3.51 o
  -8   5   3      118.88      135.16      7.11 o
  -7   5   3       28.12       20.79      3.51 o
  -6   5   3      740.83      742.58     22.54 o
  -5   5   3      542.83      569.05     12.36 o
  -4   5   3      137.21      159.51      4.68 o
  -3   5   3     5545.86     5936.71     98.86 o
  -2   5   3      898.57      887.62     12.31 o
  -1   5   3     1286.96     1311.69     18.70 o
   0   5   3      287.13      375.83      6.61 o
   1   5   3      289.11      376.29      7.53 o
   2   5   3      426.80      460.20      8.82 o
   3   5   3      262.20      322.91      6.89 o
   4   5   3       78.46       90.37      4.15 o
   5   5   3      175.37      176.94      6.68 o
   6   5   3      354.19      368.87     12.70 o
   7   5   3      924.29      943.89     30.92 o
   8   5   3      288.49      312.32     13.27 o
   9   5   3       34.02       34.22      8.11 o
  10   5   3        0.34       10.42      5.16 o
 -12   6   3        5.70        1.17      7.37 o
 -11   6   3       14.96       33.20      8.44 o
 -10   6   3      830.05      825.21     33.05 o
  -9   6   3      204.99      200.13     10.75 o
  -8   6   3      361.35      337.04     14.34 o
  -7   6   3        3.67        8.53      2.97 o
  -6   6   3       34.21       38.18      3.06 o
  -5   6   3      860.72      860.34     16.22 o
  -4   6   3       12.17       24.74      3.19 o
  -3   6   3     2114.90     2087.95     31.52 o
  -2   6   3      509.52      475.28      8.32 o
  -1   6   3     1643.12     1732.66     25.96 o
   0   6   3        0.87        0.83      1.60 o
   1   6   3      606.09      736.38     11.30 o
   2   6   3       16.31       19.29      2.04 o
   3   6   3      805.61      813.47     14.34 o
   4   6   3       31.99       38.55      3.61 o
   5   6   3      697.32      684.13     20.08 o
   6   6   3      100.54       77.88      6.17 o
   7   6   3       79.06       65.26      7.39 o
   8   6   3      141.87      147.59      8.69 o
   9   6   3       34.45       17.49      7.63 o
  10   6   3      270.90      250.36     15.76 o
 -12   7   3        0.11        4.61      8.65 o
 -11   7   3       51.59       35.87      5.88 o
 -10   7   3       31.73       22.54      4.82 o
  -9   7   3       12.14        9.07      3.89 o
  -8   7   3       45.83       35.56      4.95 o
  -7   7   3       56.28       34.41      2.93 o
  -6   7   3       10.19       13.93      2.21 o
  -5   7   3       91.44       77.20      5.02 o
  -4   7   3       42.98       47.34      3.78 o
  -3   7   3      192.85      194.75      5.04 o
  -2   7   3      277.51      275.17      8.64 o
  -1   7   3     1836.38     1880.29     29.27 o
   0   7   3       39.03       43.24      2.77 o
   1   7   3       13.59       22.33      2.59 o
   2   7   3      277.93      302.56      7.11 o
   3   7   3      147.26      161.19      5.99 o
   4   7   3      335.77      350.08      9.00 o
   5   7   3      343.26      344.80     10.02 o
   6   7   3        1.17       -0.06      2.68 o
   7   7   3        8.56        9.31      4.02 o
   8   7   3       98.11       79.19      7.21 o
   9   7   3       57.84       54.74      8.94 o
  10   7   3        1.02       10.59      6.83 o
 -11   8   3       96.98       93.21     10.35 o
 -10   8   3      262.68      251.85     17.98 o
  -9   8   3      254.05      228.87     13.57 o
  -8   8   3       22.90       38.27      3.98 o
  -7   8   3      285.92      296.06     10.61 o
  -6   8   3      280.45      295.86     10.75 o
  -5   8   3        3.92        5.56      2.90 o
  -4   8   3      598.86      622.76     15.18 o
  -3   8   3     1458.00     1493.88     24.96 o
  -2   8   3      634.06      600.82     12.01 o
  -1   8   3      908.12      908.78     21.90 o
   0   8   3       27.82       27.43      2.27 o
   1   8   3       85.81       82.56      3.43 o
   2   8   3      655.84      675.60     14.15 o
   3   8   3      136.93      126.81      6.00 o
   4   8   3     1644.59     1721.46     44.65 o
   5   8   3       67.71       52.31      3.83 o
   6   8   3      172.94      182.67      7.63 o
   7   8   3      108.04      111.50      6.85 o
   8   8   3       43.42       41.36      6.93 o
   9   8   3       68.18       71.99      9.20 o
 -11   9   3       25.01       19.99     10.09 o
 -10   9   3      109.64       58.23     13.70 o
  -9   9   3       31.93       39.99      5.98 o
  -8   9   3      106.83       90.90      8.44 o
  -7   9   3      230.20      238.19     10.15 o
  -6   9   3       37.87       26.57      3.97 o
  -5   9   3        2.63       -0.73      2.66 o
  -4   9   3      113.51      122.18      5.84 o
  -3   9   3      222.07      243.56      7.92 o
  -2   9   3        1.83        3.16      2.27 o
  -1   9   3       69.46       67.41      3.97 o
   0   9   3       13.58       11.63      2.33 o
   1   9   3      177.79      205.86      6.41 o
   2   9   3      296.10      291.17      7.54 o
   3   9   3      261.19      283.70      8.41 o
   4   9   3       11.00       12.20      3.38 o
   5   9   3        0.36        5.10      3.44 o
   6   9   3      277.35      277.97     11.60 o
   7   9   3      212.76      226.78     13.44 o
   8   9   3       95.04       93.94     10.83 o
   9   9   3        9.61       13.34      7.00 o
 -10  10   3       39.08       31.68     11.60 o
  -9  10   3      332.47      338.59     17.76 o
  -8  10   3      219.68      213.31     13.37 o
  -7  10   3        0.15        0.74      5.86 o
  -6  10   3       61.73       49.10      5.11 o
  -5  10   3      136.97      124.06      6.91 o
  -4  10   3     1619.79     1699.16     44.03 o
  -3  10   3      223.05      220.03      7.32 o
  -2  10   3       76.83       81.60      5.34 o
  -1  10   3       75.31       71.61      4.45 o
   0  10   3      268.42      298.28      8.85 o
   1  10   3     2244.37     2350.69     44.16 o
   2  10   3      751.51      776.83     17.72 o
   3  10   3     1680.58     1723.17     40.62 o
   4  10   3       93.28       89.40      5.81 o
   5  10   3      110.14       85.72     10.76 o
   6  10   3      405.99      358.54     17.98 o
   7  10   3      103.59       86.04      9.77 o
   8  10   3       66.82       57.20      9.61 o
 -10  11   3       55.65       45.21     12.24 o
  -9  11   3        2.08        0.34      7.69 o
  -8  11   3      234.39      255.91     15.55 o
  -7  11   3       41.00       35.66      5.76 o
  -6  11   3        4.13        3.89      5.81 o
  -5  11   3      226.39      243.59     15.14 o
  -4  11   3       45.91       29.92      4.16 o
  -3  11   3      217.38      233.58     10.02 o
  -2  11   3       33.19       40.99      3.69 o
  -1  11   3      199.14      195.57      7.55 o
   0  11   3     1032.16     1095.44     25.62 o
   1  11   3      585.40      587.61     15.30 o
   2  11   3      334.06      316.98     10.25 o
   3  11   3      545.35      550.54     17.43 o
   4  11   3       67.21       73.50      7.82 o
   5  11   3       72.63       99.94     10.65 o
   6  11   3       95.41      126.37     13.99 o
   7  11   3      394.77      343.02     23.29 o
   8  11   3       44.37       42.38     12.37 o
  -9  12   3        1.54        4.54      8.76 o
  -8  12   3      227.70      265.42     19.00 o
  -7  12   3       10.27       11.88      6.57 o
  -6  12   3      290.79      275.05     15.59 o
  -5  12   3      197.99      185.16     11.59 o
  -4  12   3       14.93       20.96      6.31 o
  -3  12   3      891.73      938.62     35.61 o
  -2  12   3      196.64      197.17      9.97 o
  -1  12   3      158.99      162.70      7.60 o
   0  12   3      331.25      326.08     12.36 o
   1  12   3        2.84       -2.71      4.42 o
   2  12   3      121.11      125.69      7.96 o
   3  12   3        0.20        3.81      4.21 o
   4  12   3        2.93        2.58      4.61 o
   5  12   3      111.51      111.70     13.93 o
   6  12   3       85.46       67.25     10.03 o
   7  12   3        7.13       -0.19      6.60 o
  -8  13   3       86.29      101.41     12.31 o
  -7  13   3       44.38       42.48      9.66 o
  -6  13   3      967.78     1035.01     55.30 o
  -5  13   3       52.35       48.46      9.40 o
  -4  13   3      124.75      120.48     15.52 o
  -3  13   3       41.96       43.77      7.85 o
  -2  13   3        8.58       10.80      3.69 o
  -1  13   3      128.78      127.79      9.36 o
   0  13   3      385.61      363.34     17.11 o
   1  13   3     1153.38     1188.40     46.06 o
   2  13   3       56.55       56.54      7.05 o
   3  13   3      386.00      325.49     14.90 o
   4  13   3        8.22       11.54      5.66 o
   5  13   3       35.89       31.80      8.11 o
   6  13   3       18.88       21.92      8.02 o
  -7  14   3       53.05       62.07     10.24 o
  -6  14   3       28.70       20.04      8.38 o
  -5  14   3      103.19       76.19     13.14 o
  -4  14   3       78.22       67.17     10.09 o
  -3  14   3        2.64       15.57      7.63 o
  -2  14   3        0.88        4.83      7.05 o
  -1  14   3        0.10        0.64      6.62 o
   0  14   3      165.88      174.50     13.11 o
   1  14   3      203.19      164.48     25.81 o
   2  14   3       17.79       32.54      7.82 o
   3  14   3       66.69       53.86     11.40 o
   4  14   3       75.19       64.24      9.40 o
   5  14   3       40.49       45.24     10.03 o
  -6  15   3      205.16      196.16     18.41 o
  -5  15   3      166.41      175.15     18.10 o
  -4  15   3       87.62       93.61     20.98 o
  -3  15   3       16.00       28.48      9.82 o
  -2  15   3       31.71       33.65      9.65 o
  -1  15   3      248.06      285.40     22.75 o
   0  15   3      115.67       94.48     13.05 o
   1  15   3      287.26      276.96     22.49 o
   2  15   3        1.48       -3.01     11.46 o
   3  15   3      103.65       81.15     16.74 o
   4  15   3       96.11       71.26     11.16 o
  -3  16   3        2.96       -8.43     12.85 o
  -2  16   3       42.28       20.06     11.82 o
  -1  16   3      372.74      334.97     28.13 o
   0  16   3        7.03       -0.95      8.99 o
   1  16   3        0.19      -13.81     12.63 o
   2  16   3        7.05       17.14     14.13 o
 -13   0   4       88.36      105.06     35.47 o
 -12   0   4        2.92        3.95      8.74 o
 -11   0   4       23.08       11.80      8.27 o
 -10   0   4      125.84      132.78     12.47 o
  -9   0   4       28.37       29.10      6.66 o
  -8   0   4       90.33       78.31      7.41 o
  -7   0   4       96.42       99.20     10.57 o
  -6   0   4      459.54      411.40     23.72 o
  -5   0   4       36.13       29.09      4.27 o
  -4   0   4      354.60      342.49     12.31 o
  -3   0   4      637.40      590.95     21.77 o
  -2   0   4    16816.78    14286.35    809.35 o
  -1   0   4     6742.29     6111.49    169.91 o
   0   0   4     1199.33     1166.79     40.53 o
   1   0   4     2973.65     2762.03     97.43 o
   2   0   4      225.89      247.04     10.12 o
   3   0   4     3709.69     3817.48     87.72 o
   4   0   4     1737.99     1978.80     52.49 o
   5   0   4       39.19       24.82      2.92 o
   6   0   4      667.89      660.80     26.76 o
   7   0   4      133.05      149.49     14.19 o
   8   0   4        5.55        1.82      8.67 o
   9   0   4       96.90       98.28     13.50 o
  10   0   4      638.03      760.36     95.71 o
 -13   1   4       33.65       32.35     10.01 o
 -12   1   4      145.63      153.48     15.12 o
 -11   1   4        6.79        4.59      4.38 o
 -10   1   4        8.54        3.40      3.71 o
  -9   1   4      243.42      260.77      9.97 o
  -8   1   4       12.84       14.14      3.17 o
  -7   1   4      254.48      247.39      8.21 o
  -6   1   4      199.33      176.69      6.92 o
  -5   1   4       31.75       27.28      3.01 o
  -4   1   4        8.89        8.65      3.21 o
  -3   1   4      264.07      302.46      8.33 o
  -2   1   4       17.25       20.58      1.59 o
  -1   1   4     4332.94     4033.65     79.36 o
   0   1   4       53.50       58.88      1.69 o
   1   1   4     1383.36     1338.03     27.45 o
   2   1   4      514.71      564.29     11.37 o
   3   1   4      535.62      566.03     10.20 o
   4   1   4      953.21     1050.42     24.19 o
   5   1   4      359.93      396.77     10.98 o
   6   1   4       22.79       19.79      3.02 o
   7   1   4      161.71      151.03     14.96 o
   8   1   4       82.11       89.45     14.49 o
   9   1   4      178.57      159.67     13.97 o
  10   1   4     1013.28     1142.91     74.23 o
 -13   2   4      171.80      162.87     16.12 o
 -12   2   4      186.47      159.46     12.80 o
 -11   2   4       74.61       78.34      8.05 o
 -10   2   4      256.50      284.78     14.34 o
  -9   2   4      976.67      983.64     30.82 o
  -8   2   4      613.27      585.69     16.83 o
  -7   2   4      204.56      195.54      7.43 o
  -6   2   4      872.28      914.85     21.42 o
  -5   2   4      328.81      381.56     10.42 o
  -4   2   4      225.26      199.24      5.94 o
  -3   2   4     2420.18     2239.82     44.46 o
  -2   2   4      725.50      618.90     10.51 o
  -1   2   4     1844.84     1787.38     28.43 o
   0   2   4       38.10       57.41      2.98 o
   1   2   4      160.03      132.37      3.80 o
   2   2   4     4124.41     4580.05     73.11 o
   3   2   4      682.89      646.99     13.67 o
   4   2   4      252.67      224.35      6.75 o
   5   2   4      419.86      410.90     13.27 o
   6   2   4      660.57      693.36     20.83 o
   7   2   4      266.66      269.83     12.16 o
   8   2   4      260.61      291.06     14.54 o
   9   2   4       20.79       27.28      6.78 o
  10   2   4        0.19       12.44     11.54 o
 -13   3   4       36.66       33.99     12.45 o
 -12   3   4      130.92      140.40     12.84 o
 -11   3   4      114.06      116.15      9.28 o
 -10   3   4        6.87        5.84      4.22 o
  -9   3   4       18.69       24.01      4.06 o
  -8   3   4        0.13        1.60      2.85 o
  -7   3   4       70.46       73.63      5.21 o
  -6   3   4       43.97       34.85      3.68 o
  -5   3   4        0.13        0.47      2.00 o
  -4   3   4     2729.22     2600.85     46.96 o
  -3   3   4     1764.35     1676.08     29.03 o
  -2   3   4       17.21       13.99      1.61 o
  -1   3   4      220.34      199.68      3.81 o
   0   3   4     1152.69     1141.60     17.63 o
   1   3   4     2411.41     2453.98     32.84 o
   2   3   4      296.97      357.18      8.33 o
   3   3   4       59.14       39.06      3.70 o
   4   3   4      264.90      255.07      8.29 o
   5   3   4      334.00      361.43     11.90 o
   6   3   4      261.82      274.95     13.00 o
   7   3   4       20.00       22.23      3.88 o
   8   3   4      839.20      827.50     36.12 o
   9   3   4        8.99        9.64      5.59 o
  10   3   4       58.61       46.79     15.68 o
 -13   4   4       53.59       60.51     13.72 o
 -12   4   4       71.84       67.43      8.67 o
 -11   4   4      109.51      102.49      8.64 o
 -10   4   4       38.68       46.79     11.16 o
  -9   4   4      157.61      168.42      8.67 o
  -8   4   4      131.59      139.23      7.35 o
  -7   4   4      410.15      380.11     12.18 o
  -6   4   4      306.50      297.83      8.90 o
  -5   4   4      275.90      317.18      8.31 o
  -4   4   4       48.87       48.32      2.99 o
  -3   4   4      150.19      159.15      4.62 o
  -2   4   4     1120.73     1088.00     17.87 o
  -1   4   4      591.61      552.42      9.61 o
   0   4   4     2224.74     2302.43     27.13 o
   1   4   4        0.34        0.14      1.61 o
   2   4   4       12.36        9.53      1.63 o
   3   4   4       17.19       22.19      2.65 o
   4   4   4     1041.01     1023.28     23.05 o
   5   4   4      637.86      642.79     19.31 o
   6   4   4     2364.09     2516.72     75.00 o
   7   4   4      103.65      106.68      7.73 o
   8   4   4       78.29       66.32      6.32 o
   9   4   4      230.88      185.89     19.30 o
  10   4   4        2.89       -7.77     10.08 o
 -12   5   4      293.48      280.98     20.30 o
 -11   5   4      566.23      564.50     38.23 o
 -10   5   4      108.82       73.79      9.27 o
  -9   5   4       19.04        9.78      4.62 o
  -8   5   4       66.50       81.48      6.27 o
  -7   5   4      209.63      206.55      8.99 o
  -6   5   4       58.52       53.86      3.50 o
  -5   5   4      902.10      921.87     17.81 o
  -4   5   4     2353.44     2501.80     48.44 o
  -3   5   4      409.41      425.22      8.39 o
  -2   5   4      468.41      485.56      7.84 o
  -1   5   4       16.89       27.72      1.97 o
   0   5   4     7632.04     8033.83     95.99 o
   1   5   4      483.84      457.64      9.45 o
   2   5   4       25.22       18.13      1.80 o
   3   5   4        9.44       12.12      1.86 o
   4   5   4      239.49      273.90      8.38 o
   5   5   4      122.03      130.43      5.72 o
   6   5   4      364.28      349.38     12.53 o
   7   5   4      259.99      240.18     12.26 o
   8   5   4      366.59      345.73     24.88 o
   9   5   4      109.48      109.49     15.45 o
  10   5   4      123.18      120.56     16.70 o
 -12   6   4       83.39       69.52      9.45 o
 -11   6   4       28.82       22.21      5.75 o
 -10   6   4       15.48        9.58      4.40 o
  -9   6   4        0.09        4.77      4.39 o
  -8   6   4       60.08       55.25      4.26 o
  -7   6   4      291.34      289.87     10.40 o
  -6   6   4      191.28      206.26      6.90 o
  -5   6   4     1159.51     1159.88     25.17 o
  -4   6   4       68.22       64.58      4.10 o
  -3   6   4      422.47      414.37      8.88 o
  -2   6   4      575.21      576.29      9.06 o
  -1   6   4       21.54       33.45      2.35 o
   0   6   4      784.43      813.20     12.99 o
   1   6   4       44.31       57.36      2.58 o
   2   6   4       81.09       85.60      3.65 o
   3   6   4       65.96       73.02      3.10 o
   4   6   4       26.40       26.58      3.20 o
   5   6   4       85.05       86.62      6.82 o
   6   6   4      379.76      395.04     15.40 o
   7   6   4      166.99      158.28      8.52 o
   8   6   4      590.95      560.61     31.15 o
   9   6   4       12.91       -8.66      6.95 o
  10   6   4        0.55        4.25      9.87 o
 -12   7   4      197.97      202.41     24.55 o
 -11   7   4      141.60      110.41     10.16 o
 -10   7   4      143.20      155.91     10.09 o
  -9   7   4      218.38      159.85      9.66 o
  -8   7   4      644.20      542.51     18.26 o
  -7   7   4      169.77      189.12      9.34 o
  -6   7   4      376.59      359.48     11.28 o
  -5   7   4      620.14      603.09     14.25 o
  -4   7   4      783.12      762.49     17.52 o
  -3   7   4     1009.53     1044.31     20.33 o
  -2   7   4      859.62      897.83     15.35 o
  -1   7   4     1786.91     1959.26     29.38 o
   0   7   4      247.36      242.28      8.40 o
   1   7   4     1090.53     1101.55     19.37 o
   2   7   4      877.78      902.47     16.47 o
   3   7   4     1383.99     1440.45     27.78 o
   4   7   4     1063.39     1093.98     28.01 o
   5   7   4       10.65       10.47      2.21 o
   6   7   4       87.41       87.10      6.94 o
   7   7   4      301.35      282.30     13.75 o
   8   7   4      198.77      193.63     16.17 o
   9   7   4      179.81      167.39     25.87 o
 -11   8   4       78.77       72.46      9.58 o
 -10   8   4       24.03       31.42      7.32 o
  -9   8   4       10.65        9.30      3.80 o
  -8   8   4     1016.41      934.86     32.35 o
  -7   8   4        2.84        4.22      3.31 o
  -6   8   4       26.62       24.38      3.42 o
  -5   8   4      181.94      196.99      8.92 o
  -4   8   4      167.32      164.31      6.71 o
  -3   8   4        9.35       13.57      2.30 o
  -2   8   4     4971.45     5576.60     87.52 o
  -1   8   4       12.11        6.17      2.29 o
   0   8   4       96.12       93.02      4.95 o
   1   8   4       28.42       27.15      2.82 o
   2   8   4       17.02       19.38      2.43 o
   3   8   4       11.50       10.85      2.42 o
   4   8   4       19.19       26.33      3.98 o
   5   8   4        0.79        1.44      2.48 o
   6   8   4        0.28       -3.35      2.23 o
   7   8   4       88.11       74.10      6.08 o
   8   8   4       11.07       12.11      5.40 o
   9   8   4       30.81       23.69     10.16 o
 -11   9   4      355.93      351.92     22.06 o
 -10   9   4      179.28      203.91     16.98 o
  -9   9   4      400.08      402.94     22.24 o
  -8   9   4      206.65      199.99     12.50 o
  -7   9   4       75.88       89.51      6.26 o
  -6   9   4      527.16      533.78     17.41 o
  -5   9   4      544.49      508.09     15.14 o
  -4   9   4      444.36      431.28     12.24 o
  -3   9   4       24.97       24.67      2.66 o
  -2   9   4       39.00       32.51      3.59 o
  -1   9   4        8.52        1.82      2.19 o
   0   9   4      355.31      331.90     11.04 o
   1   9   4       24.13       22.03      3.19 o
   2   9   4      280.83      266.42      8.24 o
   3   9   4       38.36       33.50      3.16 o
   4   9   4       49.41       51.77      5.06 o
   5   9   4       10.57        8.41      3.13 o
   6   9   4      446.50      441.39     16.54 o
   7   9   4      200.70      201.32     12.30 o
   8   9   4       31.28       35.44     15.83 o
 -10  10   4       27.68       24.09     16.13 o
  -9  10   4       13.35       11.99      7.84 o
  -8  10   4       69.63       67.50      8.17 o
  -7  10   4       46.08       29.22      8.67 o
  -6  10   4      934.79      851.41     30.59 o
  -5  10   4        2.75        3.66      3.11 o
  -4  10   4      573.83      627.56     17.90 o
  -3  10   4      333.54      369.27      9.95 o
  -2  10   4       73.37       77.03      4.91 o
  -1  10   4      352.25      366.04     10.52 o
   0  10   4        0.80        4.99      2.64 o
   1  10   4       18.23       17.48      3.07 o
   2  10   4      220.96      221.53      9.07 o
   3  10   4       17.95       13.70      3.18 o
   4  10   4       15.39       19.10      3.78 o
   5  10   4      409.22      429.01     16.25 o
   6  10   4       60.64       75.11      7.70 o
   7  10   4       87.04       85.15      9.10 o
   8  10   4       31.22       22.81     15.35 o
 -10  11   4      520.91      477.89     28.80 o
  -9  11   4       85.24      111.94     12.15 o
  -8  11   4       14.95        7.64      6.98 o
  -7  11   4       30.27       11.51      6.57 o
  -6  11   4      309.94      269.96     15.33 o
  -5  11   4      492.99      476.15     19.54 o
  -4  11   4       24.77       25.50      4.30 o
  -3  11   4      108.62      121.99      5.61 o
  -2  11   4       12.67        7.29      3.12 o
  -1  11   4        0.01        1.27      2.82 o
   0  11   4       27.04       30.19      3.54 o
   1  11   4      556.99      611.19     20.27 o
   2  11   4      453.62      475.24     14.92 o
   3  11   4       88.78       83.22      6.01 o
   4  11   4       28.73       23.18      4.84 o
   5  11   4        5.67        6.84      4.61 o
   6  11   4       44.44       43.39      8.32 o
   7  11   4      132.04      138.00     21.20 o
  -9  12   4      318.17      320.91     21.56 o
  -8  12   4      247.33      252.08     18.84 o
  -7  12   4       72.44       62.38      9.10 o
  -6  12   4       13.29       15.40      5.97 o
  -5  12   4       67.57       61.00      8.74 o
  -4  12   4      296.17      293.66     16.31 o
  -3  12   4      177.63      180.84      9.66 o
  -2  12   4       99.73       95.18      6.62 o
  -1  12   4        4.94        4.73      4.18 o
   0  12   4       20.04       14.98      4.11 o
   1  12   4       17.65       15.90      4.56 o
   2  12   4      207.30      193.56      9.37 o
   3  12   4       19.48       15.39      5.32 o
   4  12   4      377.11      369.05     21.91 o
   5  12   4       10.53        8.77      7.12 o
   6  12   4        6.92        6.98      9.47 o
   7  12   4      111.50       97.41     17.73 o
  -8  13   4        0.05       -3.13     10.41 o
  -7  13   4        8.88       17.27      7.97 o
  -6  13   4      576.50      598.32     36.56 o
  -5  13   4       79.48       68.75     10.08 o
  -4  13   4      223.01      175.38     13.68 o
  -3  13   4       70.67       49.68      8.16 o
  -2  13   4       16.72       18.51      6.57 o
  -1  13   4       38.63       34.60      5.52 o
   0  13   4       97.81       87.93      6.97 o
   1  13   4       14.78        8.83      5.63 o
   2  13   4      301.63      304.17     15.75 o
   3  13   4       33.85       33.07      6.17 o
   4  13   4        7.75       -0.75      8.40 o
   5  13   4       25.44        2.17     11.19 o
   6  13   4      134.15      157.94     36.62 o
  -7  14   4      289.26      245.89     20.04 o
  -6  14   4      104.04       92.27     13.58 o
  -5  14   4       22.35       22.21      8.94 o
  -4  14   4      157.70      142.04     15.64 o
  -3  14   4      151.85      145.00     12.87 o
  -2  14   4      341.98      345.73     23.16 o
  -1  14   4      330.80      366.84     18.48 o
   0  14   4      162.95      164.49     13.88 o
   1  14   4      101.35      111.32     13.53 o
   2  14   4      180.44      167.36     20.25 o
   3  14   4      159.29      149.33     15.83 o
   4  14   4      145.76      130.86     18.69 o
   5  14   4      147.77       85.07     27.24 o
  -6  15   4       23.08       32.38     13.37 o
  -5  15   4        0.13       12.31     10.34 o
  -4  15   4       70.54       61.03     13.35 o
  -3  15   4       25.67       24.77      9.48 o
  -2  15   4      241.53      200.75     23.99 o
  -1  15   4       94.66       97.55     21.48 o
   0  15   4        0.01       -7.35      9.41 o
   1  15   4       14.76        8.17      9.44 o
   2  15   4       32.08       11.78     10.44 o
   3  15   4       30.75       94.89     31.96 o
  -3  16   4      180.92      162.23     16.41 o
  -2  16   4       11.86       -3.15     10.93 o
  -1  16   4      169.12      150.30     15.76 o
   0  16   4        4.00        6.41     10.51 o
   1  16   4        0.20       14.73     11.40 o
 -13   1   5        0.01       -7.72      6.55 o
 -12   1   5        1.93        0.29      6.96 o
 -11   1   5      337.64      357.73     21.17 o
 -10   1   5      305.60      298.75     19.38 o
  -9   1   5      554.15      570.99     16.52 o
  -8   1   5      476.71      485.14     15.26 o
  -7   1   5       73.63       64.36      4.69 o
  -6   1   5      384.33      368.88     10.33 o
  -5   1   5      469.73      499.50     14.18 o
  -4   1   5     1442.53     1374.51     29.47 o
  -3   1   5      477.40      390.77      9.08 o
  -2   1   5       30.27       31.36      1.61 o
  -1   1   5      412.52      429.12     10.58 o
   0   1   5        9.84        5.70      0.95 o
   1   1   5       31.36       24.25      1.94 o
   2   1   5     2263.12     2195.57     39.48 o
   3   1   5     1330.54     1316.66     25.47 o
   4   1   5     2947.74     3045.68     73.41 o
   5   1   5       15.04        9.67      3.43 o
   6   1   5       16.43       16.54      3.13 o
   7   1   5       10.60       11.46      5.82 o
   8   1   5      399.99      399.73     22.10 o
   9   1   5      208.70      223.15     15.36 o
  10   1   5      106.52      131.34     20.51 o
 -13   2   5        0.02       12.13      7.33 o
 -12   2   5       42.41       41.45      9.63 o
 -11   2   5       28.98       30.48      6.49 o
 -10   2   5      236.74      260.47     21.24 o
  -9   2   5      148.57      147.21      7.73 o
  -8   2   5       55.37       47.56      6.23 o
  -7   2   5       45.55       49.29      4.62 o
  -6   2   5      187.75      197.26      7.57 o
  -5   2   5     1419.16     1532.83     32.82 o
  -4   2   5       26.99       32.54      3.66 o
  -3   2   5      353.91      371.08      7.44 o
  -2   2   5      238.07      221.25      6.04 o
  -1   2   5      754.39      739.81     14.24 o
   0   2   5      138.06      148.59      3.78 o
   1   2   5      585.35      630.17     12.64 o
   2   2   5     1670.79     1782.31     31.76 o
   3   2   5       65.66       76.82      3.56 o
   4   2   5      230.25      249.82      9.22 o
   5   2   5       40.98       48.10      4.98 o
   6   2   5      773.50      861.60     33.74 o
   7   2   5       56.50       43.03      4.45 o
   8   2   5      137.33      149.16     11.62 o
   9   2   5        6.80       11.43      8.28 o
  10   2   5       33.59       26.40     10.67 o
 -13   3   5       21.72       17.24      7.41 o
 -12   3   5        1.91        6.95      5.57 o
 -11   3   5      382.25      435.88     21.22 o
 -10   3   5      399.29      409.27     22.43 o
  -9   3   5       49.94       46.62      6.82 o
  -8   3   5      189.27      178.61      7.51 o
  -7   3   5       62.20       76.97      4.78 o
  -6   3   5       26.57       25.49      3.27 o
  -5   3   5     2358.75     2387.72     44.43 o
  -4   3   5     3781.39     3764.87     60.87 o
  -3   3   5     2061.93     1994.10     31.17 o
  -2   3   5        8.29        2.29      1.04 o
  -1   3   5     2243.52     2331.36     35.19 o
   0   3   5      807.24      829.99     13.40 o
   1   3   5     1126.37     1201.79     18.70 o
   2   3   5      656.69      869.46     16.74 o
   3   3   5      655.41      691.34     14.74 o
   4   3   5      132.11      119.99      6.76 o
   5   3   5       60.92       66.54      4.78 o
   6   3   5      853.08      907.61     29.02 o
   7   3   5      170.23      171.45      8.62 o
   8   3   5      222.89      223.37     13.64 o
   9   3   5      120.53      114.70     15.32 o
  10   3   5       81.45       62.12     14.15 o
 -13   4   5        4.77        8.95     12.92 o
 -12   4   5        5.78       -4.09      5.69 o
 -11   4   5       41.93       39.18      7.04 o
 -10   4   5       42.23       31.75      6.10 o
  -9   4   5      576.59      612.35     21.09 o
  -8   4   5      450.96      436.43     16.37 o
  -7   4   5      978.38     1032.82     26.15 o
  -6   4   5      883.30      810.52     27.90 o
  -5   4   5      923.76      921.71     21.18 o
  -4   4   5      176.52      202.49      5.73 o
  -3   4   5       22.97       28.80      2.30 o
  -2   4   5      105.42      107.10      3.89 o
  -1   4   5      247.81      296.70      6.17 o
   0   4   5     1182.54     1173.59     16.63 o
   1   4   5       12.59       10.50      1.58 o
   2   4   5      398.54      420.05      8.84 o
   3   4   5       14.90       15.68      1.98 o
   4   4   5       34.57       19.15      3.09 o
   5   4   5      475.05      482.80     16.58 o
   6   4   5      622.16      635.39     21.25 o
   7   4   5       22.71       18.31      4.25 o
   8   4   5        0.68       -5.35      5.55 o
   9   4   5        2.62       -2.91      7.82 o
  10   4   5       67.26       51.04     15.24 o
 -12   5   5       86.90       77.51     11.87 o
 -11   5   5      202.73      216.60     20.36 o
 -10   5   5      263.92      215.40     16.40 o
  -9   5   5       95.86      119.59     10.98 o
  -8   5   5       35.34       29.82      5.15 o
  -7   5   5     1704.96     1817.23     46.10 o
  -6   5   5       57.69       58.28      4.62 o
  -5   5   5        0.52        3.88      2.06 o
  -4   5   5      247.92      237.14      6.58 o
  -3   5   5       75.47       77.22      3.73 o
  -2   5   5      141.75      127.80      3.87 o
  -1   5   5      160.73      181.78      4.23 o
   0   5   5     1379.74     1501.28     22.90 o
   1   5   5       54.82       45.70      2.42 o
   2   5   5     1753.33     1790.52     28.21 o
   3   5   5      451.74      457.84     10.27 o
   4   5   5       88.92       74.58      8.67 o
   5   5   5       42.67       48.49      6.27 o
   6   5   5       48.94       44.14      4.48 o
   7   5   5      242.95      264.04     12.71 o
   8   5   5      146.63      119.26     10.81 o
   9   5   5       18.95       13.77      8.91 o
 -12   6   5      132.73      124.71     13.16 o
 -11   6   5      109.27       91.57      9.40 o
 -10   6   5        0.21       -4.28      3.87 o
  -9   6   5       33.87       48.90      5.25 o
  -8   6   5      311.92      262.36     13.17 o
  -7   6   5      359.13      340.89     10.37 o
  -6   6   5     1839.94     1937.45     36.41 o
  -5   6   5       54.14       36.49      4.33 o
  -4   6   5      161.05      162.55      5.58 o
  -3   6   5      441.32      432.71     11.15 o
  -2   6   5      411.71      402.90      7.64 o
  -1   6   5     2130.92     2227.64     30.34 o
   0   6   5       97.74      157.28      4.36 o
   1   6   5     1847.58     1966.33     29.15 o
   2   6   5      337.74      294.56      9.84 o
   3   6   5       40.55       45.70      4.72 o
   4   6   5       53.62       49.21      4.47 o
   5   6   5     1017.70     1093.57     39.09 o
   6   6   5      536.27      552.74     22.14 o
   7   6   5      200.08      198.80     10.32 o
   8   6   5       57.45       19.43     13.74 o
   9   6   5       10.98        8.25      9.01 o
 -12   7   5       34.21       37.82      7.44 o
 -11   7   5        7.08        8.27      6.25 o
 -10   7   5      131.29      117.14      9.75 o
  -9   7   5       53.50       52.55      9.39 o
  -8   7   5      104.91       55.08      4.87 o
  -7   7   5        0.09        1.81      2.81 o
  -6   7   5      142.76      160.89      9.97 o
  -5   7   5       63.83       49.56      3.65 o
  -4   7   5       31.33       39.80      5.08 o
  -3   7   5      278.47      290.79      6.32 o
  -2   7   5      175.16      201.54      7.69 o
  -1   7   5        1.80        4.16      2.22 o
   0   7   5       38.45       36.74      2.48 o
   1   7   5       91.83       80.82      4.47 o
   2   7   5       77.88       84.56      5.64 o
   3   7   5       14.69       15.84      2.62 o
   4   7   5      186.87      162.49      6.42 o
   5   7   5        0.07        1.47      2.68 o
   6   7   5        9.97       11.15      4.22 o
   7   7   5        9.00       -1.96      5.31 o
   8   7   5        6.00        6.00      6.81 o
   9   7   5       34.96        1.74     15.86 o
 -11   8   5       18.57       18.19      7.34 o
 -10   8   5       66.72       67.16      9.47 o
  -9   8   5        1.34       -2.21      4.20 o
  -8   8   5      292.40      291.41     15.47 o
  -7   8   5      477.02      481.35     16.39 o
  -6   8   5      342.24      352.74     12.33 o
  -5   8   5      358.31      351.32     13.17 o
  -4   8   5        4.93        6.25      2.48 o
  -3   8   5       10.44       10.51      2.53 o
  -2   8   5     1914.49     2050.63     37.18 o
  -1   8   5      548.02      532.21     11.74 o
   0   8   5      523.97      492.36     11.78 o
   1   8   5      439.70      429.44     12.85 o
   2   8   5      162.35      148.41      7.02 o
   3   8   5       12.75        8.74      2.62 o
   4   8   5      353.54      380.21     13.43 o
   5   8   5      310.34      340.23     14.94 o
   6   8   5      201.69      198.58     10.25 o
   7   8   5      149.63      166.24     12.91 o
   8   8   5       66.53       58.39     16.13 o
 -11   9   5      109.60      119.22     15.71 o
 -10   9   5        3.03        6.05      5.50 o
  -9   9   5       20.52       21.74      7.36 o
  -8   9   5      196.74      174.83     12.98 o
  -7   9   5       75.33       53.46      6.40 o
  -6   9   5      589.58      547.87     20.52 o
  -5   9   5       17.56       12.74      3.75 o
  -4   9   5       25.90       21.05      3.40 o
  -3   9   5       25.75       22.12      2.73 o
  -2   9   5      280.37      282.42      8.93 o
  -1   9   5       38.80       31.47      3.10 o
   0   9   5       32.77       40.02      3.06 o
   1   9   5        3.19        1.87      2.69 o
   2   9   5        2.85        0.83      2.52 o
   3   9   5      687.38      707.73     21.35 o
   4   9   5      223.14      227.06     10.76 o
   5   9   5       27.37       23.10      4.64 o
   6   9   5       50.85       53.95      9.04 o
   7   9   5      150.10      168.60     25.42 o
   8   9   5        9.99        5.93     17.01 o
 -10  10   5       23.54       23.17     11.20 o
  -9  10   5      134.31      143.48     12.80 o
  -8  10   5      270.71      243.66     13.55 o
  -7  10   5      363.15      405.48     18.79 o
  -6  10   5       10.05        2.36      7.55 o
  -5  10   5      650.20      624.02     20.20 o
  -4  10   5      287.79      287.75     10.55 o
  -3  10   5      156.57      161.76      5.68 o
  -2  10   5       82.27       72.97      6.04 o
  -1  10   5      207.51      215.11      8.35 o
   0  10   5      966.57     1030.07     23.95 o
   1  10   5       70.99       68.53      4.43 o
   2  10   5       48.78       46.24      4.79 o
   3  10   5        0.31       -0.65      3.20 o
   4  10   5      266.51      271.28     13.03 o
   5  10   5      145.33      136.43     11.19 o
   6  10   5        5.51        3.40      7.53 o
   7  10   5      124.11      110.23     18.53 o
 -10  11   5        6.05        7.96     12.30 o
  -9  11   5       11.76       -0.19      7.48 o
  -8  11   5       31.90       35.02      7.05 o
  -7  11   5      206.85      177.52     11.45 o
  -6  11   5       59.61       56.77      6.82 o
  -5  11   5      362.42      388.17     16.61 o
  -4  11   5      510.13      525.01     25.66 o
  -3  11   5      273.15      254.85      9.38 o
  -2  11   5        3.16        0.61      2.60 o
  -1  11   5      356.64      358.32     11.01 o
   0  11   5        8.84        6.73      2.57 o
   1  11   5       64.73       68.48      5.84 o
   2  11   5        3.88        1.53      3.57 o
   3  11   5      105.48       98.29      7.15 o
   4  11   5       43.02       48.02      7.39 o
   5  11   5       70.07       54.50     10.71 o
   6  11   5      120.57      111.85     15.13 o
   7  11   5        3.24       34.62     16.16 o
  -9  12   5       18.36       -5.40      8.37 o
  -8  12   5       24.18       25.77     14.10 o
  -7  12   5        7.56       11.24      7.08 o
  -6  12   5       25.14       40.09      7.89 o
  -5  12   5       50.83       44.95      7.84 o
  -4  12   5      794.69      802.63     37.94 o
  -3  12   5       51.29       41.94      5.26 o
  -2  12   5       89.20      106.33      6.78 o
  -1  12   5      349.81      386.79     16.89 o
   0  12   5      179.41      181.01     15.30 o
   1  12   5       43.44       20.65      6.73 o
   2  12   5        7.31        8.91      4.81 o
   3  12   5       67.09       57.30      8.55 o
   4  12   5      183.16      214.12     19.12 o
   5  12   5       61.23       74.79     13.41 o
   6  12   5        0.30       24.55     12.81 o
  -8  13   5       11.45       24.05      8.16 o
  -7  13   5        5.94        7.93      9.52 o
  -6  13   5       24.15       15.77      8.79 o
  -5  13   5       80.14       85.01      9.01 o
  -4  13   5        6.27       17.66     11.72 o
  -3  13   5      120.36      129.78     10.29 o
  -2  13   5      276.44      277.08     13.18 o
  -1  13   5       23.91       21.00      5.35 o
   0  13   5       88.37       80.39      8.44 o
   1  13   5       29.72       31.60      5.77 o
   2  13   5      822.40      819.27     35.26 o
   3  13   5       70.90       72.93      7.98 o
   4  13   5       87.02       57.79     17.15 o
   5  13   5       22.65       20.99     22.87 o
  -7  14   5       31.53       40.75     12.17 o
  -6  14   5        1.49       -3.92      9.11 o
  -5  14   5      157.37      145.98     14.80 o
  -4  14   5       12.44       15.06      9.94 o
  -3  14   5       39.42       38.55      8.58 o
  -2  14   5      138.50      134.93     17.55 o
  -1  14   5        0.72        4.22      7.89 o
   0  14   5      143.25      140.27     15.19 o
   1  14   5       30.49       42.10     11.51 o
   2  14   5        8.43       -5.78      7.57 o
   3  14   5      107.43      111.97     29.14 o
   4  14   5        1.10       -0.10     12.66 o
  -5  15   5       96.74       84.28     16.44 o
  -4  15   5       70.44       83.11     14.12 o
  -3  15   5      100.14      124.85     15.81 o
  -2  15   5      778.01      813.76     47.02 o
  -1  15   5       41.15       50.07     12.28 o
   0  15   5        3.43       13.80      8.08 o
   1  15   5       93.89       98.19     21.11 o
   2  15   5      278.07      269.19     51.67 o
  -2  16   5       21.05       33.75     13.01 o
 -13   0   6      484.85      560.49     48.41 o
 -12   0   6       14.44       15.11      7.85 o
 -11   0   6       96.23       92.84     12.04 o
 -10   0   6      425.46      422.50     26.19 o
  -9   0   6      926.42     1063.19     42.52 o
  -8   0   6      372.51      423.95     16.65 o
  -7   0   6      212.10      228.29     12.02 o
  -6   0   6     1214.68     1091.31     38.18 o
  -5   0   6     1169.72     1088.03     29.13 o
  -4   0   6     1293.47     1489.79     68.04 o
  -3   0   6    22174.79    21742.06   1137.52 o
  -2   0   6      188.90      172.10      6.51 o
  -1   0   6      570.80      651.95     20.23 o
   0   0   6      869.68      845.39     49.96 o
   1   0   6      279.18      257.69      8.99 o
   2   0   6     1634.72     1676.14     53.16 o
   3   0   6      199.59      247.77     16.36 o
   4   0   6      354.11      416.71     17.44 o
   5   0   6       21.73       17.51      2.26 o
   6   0   6      186.79      200.49     15.55 o
   7   0   6      464.89      454.01     49.52 o
   8   0   6      427.54      429.31     32.22 o
   9   0   6      410.91      357.81     52.59 o
 -13   1   6       31.00       25.27      7.49 o
 -12   1   6       47.88       27.95      6.53 o
 -11   1   6      397.87      411.60     20.17 o
 -10   1   6      313.07      318.67     15.60 o
  -9   1   6     1325.15     1374.25     32.01 o
  -8   1   6      491.49      441.51     12.96 o
  -7   1   6       26.89       28.36      3.70 o
  -6   1   6      106.63       88.47      4.68 o
  -5   1   6       95.41       86.54      4.32 o
  -4   1   6      408.46      463.64     10.40 o
  -3   1   6       59.46       58.46      3.08 o
  -2   1   6       44.82       52.71      2.12 o
  -1   1   6       58.62       62.97      2.97 o
   0   1   6      509.25      513.98     11.72 o
   1   1   6      146.67      147.28      5.91 o
   2   1   6      204.91      214.31      5.83 o
   3   1   6     1324.29     1453.85     28.71 o
   4   1   6       55.38       57.33      4.46 o
   5   1   6       26.44       28.34      5.38 o
   6   1   6        0.01       -1.28      2.63 o
   7   1   6       31.08       39.20      6.85 o
   8   1   6       17.43       15.66      6.70 o
   9   1   6        5.70       -1.62     10.06 o
 -13   2   6      442.51      423.80     29.10 o
 -12   2   6       70.61       85.31      9.45 o
 -11   2   6      174.69      187.65     12.74 o
 -10   2   6      244.77      264.52     16.08 o
  -9   2   6      179.58      195.29     17.00 o
  -8   2   6        0.08        3.00      3.13 o
  -7   2   6     1353.43     1293.71     38.02 o
  -6   2   6     2354.53     2239.31     52.09 o
  -5   2   6        3.66        1.49      2.75 o
  -4   2   6      551.71      585.64     12.61 o
  -3   2   6        2.76        7.11      1.42 o
  -2   2   6      104.45      138.00      4.64 o
  -1   2   6     5163.33     5099.30     94.73 o
   0   2   6     2048.31     1996.74     31.87 o
   1   2   6     3340.15     3475.84     63.72 o
   2   2   6      148.45      140.33      5.27 o
   3   2   6       92.89       92.91      4.61 o
   4   2   6       15.52       15.39      2.58 o
   5   2   6      232.76      235.58      9.83 o
   6   2   6       62.92       54.71      7.24 o
   7   2   6       62.64       71.78      7.98 o
   8   2   6       19.75       15.42      7.06 o
   9   2   6      122.06      119.09     13.15 o
 -13   3   6        5.39       -1.08      7.41 o
 -12   3   6        6.61        5.28      9.29 o
 -11   3   6       90.73       91.78     11.37 o
 -10   3   6       11.39       12.85      4.53 o
  -9   3   6       62.45       56.96      5.49 o
  -8   3   6      438.69      429.92     15.67 o
  -7   3   6      154.08      158.03      7.33 o
  -6   3   6     1023.21     1050.69     26.23 o
  -5   3   6     2429.60     2544.09     49.02 o
  -4   3   6      483.63      466.06     12.58 o
  -3   3   6      661.90      682.95     13.22 o
  -2   3   6        8.39        2.62      1.20 o
  -1   3   6     4597.00     4866.26     86.29 o
   0   3   6      192.60      214.85      4.04 o
   1   3   6       31.88       46.57      2.73 o
   2   3   6      128.64      150.97      4.39 o
   3   3   6       51.42       47.96      3.96 o
   4   3   6      252.73      296.40     10.78 o
   5   3   6        0.53        2.28      2.73 o
   6   3   6       44.44       33.49      4.27 o
   7   3   6      106.19       93.78      7.26 o
   8   3   6       64.17       65.56      9.72 o
   9   3   6       67.25       34.81     10.96 o
 -13   4   6        1.68       -1.28      6.89 o
 -12   4   6      641.97      635.25     36.22 o
 -11   4   6       14.05       11.03      7.20 o
 -10   4   6       99.52      119.66      8.50 o
  -9   4   6       32.20       18.97      4.69 o
  -8   4   6      132.19      136.99      8.24 o
  -7   4   6       14.55       12.73      3.10 o
  -6   4   6      751.14      768.98     17.72 o
  -5   4   6       85.60       89.55      4.46 o
  -4   4   6       74.98       76.07      4.38 o
  -3   4   6      134.00      128.68      3.93 o
  -2   4   6       14.61       16.59      1.54 o
  -1   4   6      239.60      230.49      5.44 o
   0   4   6      375.02      341.78      7.58 o
   1   4   6      163.30      158.33      5.29 o
   2   4   6      390.92      355.03     11.43 o
   3   4   6       90.79       75.07      3.78 o
   4   4   6       24.03       32.20      3.54 o
   5   4   6       10.91        6.32      3.90 o
   6   4   6      315.83      308.88     13.59 o
   7   4   6       24.76       26.20      4.64 o
   8   4   6      133.00      136.17     11.55 o
   9   4   6       27.26       16.91     16.09 o
 -13   5   6       28.98       11.80     14.89 o
 -12   5   6        2.56        1.44      6.25 o
 -11   5   6      422.40      410.79     25.19 o
 -10   5   6      364.84      372.98     19.64 o
  -9   5   6       67.85       71.32      6.11 o
  -8   5   6      708.31      687.90     18.34 o
  -7   5   6      417.88      471.40     13.83 o
  -6   5   6       41.97       43.20      3.40 o
  -5   5   6      772.86      700.25     16.85 o
  -4   5   6     1740.73     1714.76     31.35 o
  -3   5   6     1757.33     1671.33     28.97 o
  -2   5   6      657.24      610.71     11.59 o
  -1   5   6      832.83      927.07     13.58 o
   0   5   6     1099.03     1191.02     18.12 o
   1   5   6     1439.76     1479.74     23.75 o
   2   5   6      556.52      600.26     12.00 o
   3   5   6      229.73      228.05      7.29 o
   4   5   6      349.37      368.73     12.57 o
   5   5   6       38.80       47.77      5.33 o
   6   5   6       46.72       41.49      4.69 o
   7   5   6        1.65        3.65      4.20 o
   8   5   6        0.60       -3.44      9.20 o
   9   5   6       77.74       81.48     15.96 o
 -12   6   6      111.68      140.19     12.79 o
 -11   6   6        1.09        8.99      5.31 o
 -10   6   6       14.71       10.93      5.00 o
  -9   6   6       56.64       50.80      5.77 o
  -8   6   6       99.35       82.26      5.64 o
  -7   6   6     1438.33     1482.70     36.22 o
  -6   6   6        0.02        0.54      2.62 o
  -5   6   6      136.80      141.85      6.49 o
  -4   6   6      183.05      174.14      6.02 o
  -3   6   6       30.41       25.04      2.53 o
  -2   6   6       99.69      116.68      4.77 o
  -1   6   6        5.88        6.59      2.18 o
   0   6   6      146.95      133.37      4.24 o
   1   6   6      637.38      700.79     12.46 o
   2   6   6      232.70      227.94      6.07 o
   3   6   6        8.45        5.26      2.16 o
   4   6   6      164.65      164.40      9.68 o
   5   6   6       65.47       57.28      4.44 o
   6   6   6      204.40      194.17     13.20 o
   7   6   6      271.93      266.10     18.78 o
   8   6   6       41.45       39.60     13.37 o
   9   6   6      172.32      175.45     24.93 o
 -12   7   6       47.70       35.96      7.74 o
 -11   7   6      244.04      263.40     19.06 o
 -10   7   6      396.59      363.28     18.65 o
  -9   7   6      291.06      336.17     15.04 o
  -8   7   6      157.27      191.11      8.67 o
  -7   7   6      345.91      315.06     11.36 o
  -6   7   6       94.69       80.73      5.42 o
  -5   7   6       14.44       16.00      3.15 o
  -4   7   6       59.66       56.36      3.99 o
  -3   7   6      172.98      173.40      5.55 o
  -2   7   6       86.78       96.68      4.37 o
  -1   7   6       62.33       55.80      2.92 o
   0   7   6       34.36       32.05      2.70 o
   1   7   6       13.91       21.89      2.49 o
   2   7   6      354.64      340.73      9.70 o
   3   7   6      978.95      930.32     23.58 o
   4   7   6      278.46      276.80      9.98 o
   5   7   6      225.24      228.72     10.12 o
   6   7   6      261.71      241.10     12.58 o
   7   7   6      133.90      122.62     10.57 o
   8   7   6      217.67      217.46     24.36 o
 -12   8   6        0.96      -11.62      7.75 o
 -11   8   6        1.04        4.56      7.48 o
 -10   8   6        0.89       17.88      6.86 o
  -9   8   6     1137.79     1184.67     43.50 o
  -8   8   6        1.52        4.18      5.11 o
  -7   8   6       15.71        9.90      3.87 o
  -6   8   6      109.55      100.59      7.91 o
  -5   8   6       55.76       54.15      4.55 o
  -4   8   6       26.74       23.67      3.08 o
  -3   8   6       13.91       12.34      2.51 o
  -2   8   6       22.07       25.48      2.74 o
  -1   8   6       73.17       64.48      3.64 o
   0   8   6        5.90        6.61      2.11 o
   1   8   6       73.28       64.92      3.57 o
   2   8   6      305.15      286.24      8.18 o
   3   8   6      960.64      935.30     29.61 o
   4   8   6      479.69      496.93     16.49 o
   5   8   6       31.39       29.59      4.06 o
   6   8   6       34.03       24.04      4.72 o
   7   8   6        0.10       -3.00      7.27 o
   8   8   6        0.32       -4.04     12.14 o
 -11   9   6        9.51       19.58      8.87 o
 -10   9   6       99.10      111.34     12.07 o
  -9   9   6      675.69      696.67     33.35 o
  -8   9   6       98.63      119.39      9.40 o
  -7   9   6      240.07      251.30     13.12 o
  -6   9   6        0.02       -2.71      3.50 o
  -5   9   6      474.90      450.44     14.61 o
  -4   9   6      602.96      641.34     15.45 o
  -3   9   6      337.67      340.93      8.73 o
  -2   9   6     1144.64     1195.05     26.70 o
  -1   9   6      221.61      214.71      6.97 o
   0   9   6      212.32      188.81      6.66 o
   1   9   6        0.48        0.48      2.37 o
   2   9   6      380.79      375.89     11.12 o
   3   9   6        2.91        2.27      2.55 o
   4   9   6      771.94      806.34     25.99 o
   5   9   6       57.21       79.37      8.09 o
   6   9   6       83.86       73.62      8.70 o
   7   9   6      270.28      373.51     36.90 o
 -10  10   6        0.01        1.85      7.66 o
  -9  10   6       77.05       53.95      7.98 o
  -8  10   6       28.20       12.34      7.12 o
  -7  10   6       13.86       14.54      5.34 o
  -6  10   6        1.38        3.32      5.83 o
  -5  10   6      150.22      133.05      7.53 o
  -4  10   6        4.13        1.59      2.85 o
  -3  10   6        0.68       -0.74      2.57 o
  -2  10   6        7.49        4.45      2.62 o
  -1  10   6        2.38        1.63      2.64 o
   0  10   6        3.07        2.65      2.60 o
   1  10   6      382.38      329.92     12.33 o
   2  10   6      169.78      163.43      7.16 o
   3  10   6       19.61       13.94      3.51 o
   4  10   6        4.67        2.58      5.42 o
   5  10   6       56.64       47.20     10.36 o
   6  10   6        4.19       21.04     11.71 o
   7  10   6       38.88       79.98     15.83 o
 -10  11   6      209.37      237.08     18.26 o
  -9  11   6      188.21      183.31     15.53 o
  -8  11   6      123.70      110.91     10.39 o
  -7  11   6      272.94      268.86     19.46 o
  -6  11   6       18.80       20.78      8.18 o
  -5  11   6       62.02       54.67      9.50 o
  -4  11   6       26.42       31.94      8.18 o
  -3  11   6       41.92       37.89      5.56 o
  -2  11   6      169.49      153.92      7.16 o
  -1  11   6      449.41      443.25     15.26 o
   0  11   6        1.07       -3.11      4.89 o
   1  11   6       20.23       19.44      4.21 o
   2  11   6       30.97       28.23      4.46 o
   3  11   6      301.56      293.71     13.61 o
   4  11   6        1.39        1.55      7.11 o
   5  11   6      848.69      886.81     85.30 o
   6  11   6       13.38       18.53     11.67 o
  -9  12   6        6.17        3.55      9.28 o
  -8  12   6      185.13      214.02     17.68 o
  -7  12   6      252.06      264.81     17.93 o
  -6  12   6      165.61      190.71     15.51 o
  -5  12   6      111.78      112.47     16.20 o
  -4  12   6      277.12      233.13     18.21 o
  -3  12   6       47.36       42.33      7.16 o
  -2  12   6       10.47       12.27      4.07 o
  -1  12   6        1.86        5.38      3.49 o
   0  12   6      620.25      643.10     26.94 o
   1  12   6      191.49      174.07     11.71 o
   2  12   6      171.44      194.77     12.74 o
   3  12   6        8.40       13.32      6.83 o
   4  12   6       21.92       23.62     15.34 o
   5  12   6      197.08      216.90     28.23 o
  -8  13   6       23.53       29.87      8.96 o
  -7  13   6       51.19       50.24      9.83 o
  -6  13   6       65.41       68.03     11.05 o
  -5  13   6      170.53      149.51     10.55 o
  -4  13   6       75.22       70.17     13.59 o
  -3  13   6       14.86       10.55      5.47 o
  -2  13   6       94.39       89.82      8.37 o
  -1  13   6       47.96       48.63      7.75 o
   0  13   6      151.28      157.72     13.15 o
   1  13   6        0.08       -0.69      5.99 o
   2  13   6      104.50       91.29     10.96 o
   3  13   6      251.71      263.91     23.44 o
   4  13   6        1.04        5.35     10.78 o
  -7  14   6      263.12      277.26     20.46 o
  -6  14   6       40.25       53.51     10.41 o
  -5  14   6      214.32      176.70     18.47 o
  -4  14   6       24.09        5.26     12.11 o
  -3  14   6       77.74       61.26     14.40 o
  -2  14   6       71.75       66.63     10.41 o
  -1  14   6        8.80       19.89      9.08 o
   0  14   6        0.24        8.56      8.89 o
   1  14   6      331.45      289.91     28.28 o
   2  14   6       69.96       88.07     13.26 o
   3  14   6      169.66      143.45     31.13 o
  -5  15   6       18.98       11.47     13.07 o
  -4  15   6       74.76       70.17     15.97 o
  -3  15   6       32.89       19.17     13.31 o
  -2  15   6      104.03       73.26     25.95 o
  -1  15   6       21.47       10.55     12.04 o
   0  15   6       26.04       42.55     14.60 o
   1  15   6        1.14        9.58     10.05 o
 -13   1   7      129.36      136.31     14.59 o
 -12   1   7       59.28       52.09      8.39 o
 -11   1   7      145.75      139.87     10.45 o
 -10   1   7      417.32      452.96     18.03 o
  -9   1   7     1040.16     1068.79     33.12 o
  -8   1   7     3409.96     3529.23     76.01 o
  -7   1   7       17.66       16.19      3.00 o
  -6   1   7      242.01      252.15     12.33 o
  -5   1   7      222.35      223.65     11.88 o
  -4   1   7      232.16      243.10      7.26 o
  -3   1   7     3017.41     3093.35     60.58 o
  -2   1   7      313.13      272.09      8.02 o
  -1   1   7      945.48      875.14     18.53 o
   0   1   7     2133.35     2070.75     45.23 o
   1   1   7       87.71       87.07      3.17 o
   2   1   7        2.71        4.02      1.49 o
   3   1   7      147.23      155.65      5.70 o
   4   1   7      715.67      723.99     20.90 o
   5   1   7      163.25      179.52      8.59 o
   6   1   7      521.00      578.14     19.04 o
   7   1   7      358.89      335.82     18.76 o
   8   1   7       46.79       57.61      9.21 o
   9   1   7      153.38      153.51     26.76 o
 -13   2   7       19.12       19.44      8.37 o
 -12   2   7      936.61      957.02     42.40 o
 -11   2   7      140.85      151.73     10.43 o
 -10   2   7      340.26      348.89     17.72 o
  -9   2   7        9.32        7.89      3.76 o
  -8   2   7       68.30       77.27      5.59 o
  -7   2   7     1415.70     1389.78     35.04 o
  -6   2   7     1647.76     1741.08     39.93 o
  -5   2   7      125.94      136.86      5.00 o
  -4   2   7      163.60      147.84      8.27 o
  -3   2   7      233.49      256.26      6.42 o
  -2   2   7     2477.63     2508.75     45.69 o
  -1   2   7     2517.94     2819.10     55.58 o
   0   2   7      185.24      196.77      8.15 o
   1   2   7      109.99      110.44      5.31 o
   2   2   7       72.98       67.76      3.38 o
   3   2   7        4.36        2.17      1.58 o
   4   2   7       79.09       74.53      5.81 o
   5   2   7       68.76       62.30      5.94 o
   6   2   7      106.14       96.34      5.82 o
   7   2   7      325.27      325.64     17.93 o
   8   2   7      148.18      141.96     17.77 o
   9   2   7       69.03       98.48     24.59 o
 -13   3   7        0.40       -4.86      6.77 o
 -12   3   7     1017.82     1010.88     51.74 o
 -11   3   7       23.46       11.12      6.49 o
 -10   3   7        1.95        4.03      4.53 o
  -9   3   7     1240.04     1288.57     41.99 o
  -8   3   7      556.84      548.85     17.17 o
  -7   3   7      349.11      361.07     12.01 o
  -6   3   7       68.30       58.91      4.12 o
  -5   3   7     1408.96     1525.45     35.83 o
  -4   3   7      546.16      604.27     14.59 o
  -3   3   7      967.98      954.89     17.21 o
  -2   3   7       95.89       71.72      4.01 o
  -1   3   7      117.50       85.05      4.13 o
   0   3   7      717.09      780.26     13.37 o
   1   3   7      344.79      341.55      8.35 o
   2   3   7       33.24       34.07      2.48 o
   3   3   7       10.86        8.80      2.27 o
   4   3   7      169.55      181.11      7.36 o
   5   3   7      564.33      617.77     23.34 o
   6   3   7       50.25       57.32      6.21 o
   7   3   7      168.64      160.08     11.95 o
   8   3   7       54.75       49.47     10.38 o
   9   3   7       33.11       27.66     15.18 o
 -13   4   7       13.97       13.37      8.13 o
 -12   4   7        0.29        1.26      6.84 o
 -11   4   7     1569.20     1771.56     85.54 o
 -10   4   7       27.61       30.72      5.04 o
  -9   4   7       84.42       69.97      9.53 o
  -8   4   7        0.61       -0.24      3.53 o
  -7   4   7       95.29       88.72      5.59 o
  -6   4   7     1035.44     1004.99     22.30 o
  -5   4   7        3.31        6.21      1.98 o
  -4   4   7      171.69      159.17      5.24 o
  -3   4   7      709.76      672.79     14.57 o
  -2   4   7       70.47      102.71      6.30 o
  -1   4   7      374.53      351.50      8.77 o
   0   4   7     1334.41     1456.22     27.50 o
   1   4   7       53.43       42.27      3.93 o
   2   4   7     1925.14     1920.63     37.64 o
   3   4   7        6.00        6.34      1.85 o
   4   4   7      951.17      924.21     29.20 o
   5   4   7      136.25      120.08      7.78 o
   6   4   7       74.20       72.37      6.45 o
   7   4   7        0.42        2.97      5.99 o
   8   4   7      104.28      117.80     19.89 o
 -13   5   7      209.54      196.26     22.10 o
 -12   5   7       40.45       42.13      7.90 o
 -11   5   7        9.63        4.50      5.61 o
 -10   5   7       25.14       16.94      6.74 o
  -9   5   7      167.34      158.99     11.07 o
  -8   5   7        6.64        3.65      2.93 o
  -7   5   7       52.90       49.36      4.58 o
  -6   5   7     1105.10     1166.44     23.56 o
  -5   5   7     1157.34     1117.51     27.68 o
  -4   5   7       41.97       41.10      2.54 o
  -3   5   7       81.78       70.16      2.99 o
  -2   5   7      315.73      300.86      7.55 o
  -1   5   7        3.19        2.33      1.34 o
   0   5   7       33.21       33.02      2.25 o
   1   5   7     1351.50     1426.13     26.71 o
   2   5   7       15.11       16.74      2.40 o
   3   5   7      316.51      314.14      9.96 o
   4   5   7       30.68       37.17      4.03 o
   5   5   7       56.20       34.58      4.51 o
   6   5   7      149.40      138.62      8.56 o
   7   5   7        0.04       -1.92      5.18 o
   8   5   7        1.18       -6.61      9.18 o
 -12   6   7       78.18       76.90      9.98 o
 -11   6   7      703.67      782.11     37.84 o
 -10   6   7      102.99       94.58     10.52 o
  -9   6   7       16.73       20.93      4.77 o
  -8   6   7       87.43       73.11      6.79 o
  -7   6   7       45.12       30.13      3.49 o
  -6   6   7        5.34        3.72      2.85 o
  -5   6   7     1496.26     1516.77     35.12 o
  -4   6   7      317.18      324.86      9.26 o
  -3   6   7     1467.60     1477.08     24.93 o
  -2   6   7       40.34       39.63      3.02 o
  -1   6   7        0.73        1.85      1.48 o
   0   6   7       66.30       71.32      3.72 o
   1   6   7       37.04       23.88      1.99 o
   2   6   7      240.79      267.67      9.26 o
   3   6   7      506.00      536.09     14.54 o
   4   6   7        1.03        4.00      3.21 o
   5   6   7       62.27       53.01      4.63 o
   6   6   7        5.04        2.70      3.44 o
   7   6   7      359.17      363.22     38.49 o
   8   6   7      153.79      185.37     25.40 o
 -12   7   7       25.10       30.36      8.36 o
 -11   7   7       34.04       38.82      8.60 o
 -10   7   7      101.35      108.62      9.43 o
  -9   7   7        4.55       11.39      5.80 o
  -8   7   7      160.98      161.20     10.74 o
  -7   7   7       37.41       36.77      5.49 o
  -6   7   7      295.14      303.74     10.80 o
  -5   7   7      195.60      204.89      7.88 o
  -4   7   7      103.07       99.81      5.39 o
  -3   7   7      372.45      386.61      8.39 o
  -2   7   7      182.19      168.25      5.08 o
  -1   7   7       26.54       27.62      2.53 o
   0   7   7       10.58       14.80      2.48 o
   1   7   7       69.84       48.79      3.00 o
   2   7   7        4.28        0.58      1.94 o
   3   7   7      912.94      887.04     25.26 o
   4   7   7       39.13       33.46      4.24 o
   5   7   7       59.61       49.29      4.94 o
   6   7   7       10.48       14.27      5.94 o
   7   7   7        7.91       11.29     13.13 o
   8   7   7       30.37       23.81     18.58 o
 -11   8   7      202.04      192.37     15.08 o
 -10   8   7      232.52      246.36     16.62 o
  -9   8   7        0.97       10.51      5.45 o
  -8   8   7       13.69       23.63      6.49 o
  -7   8   7       50.60       41.98      5.20 o
  -6   8   7      405.22      409.51     14.71 o
  -5   8   7      134.66      135.11      6.31 o
  -4   8   7     2043.80     2085.46     41.72 o
  -3   8   7      371.91      367.61     11.03 o
  -2   8   7       34.66       33.28      2.63 o
  -1   8   7       40.51       43.25      3.82 o
   0   8   7      145.29      153.42      7.56 o
   1   8   7      571.01      608.64     15.82 o
   2   8   7      181.72      202.74      7.01 o
   3   8   7      552.07      666.78     23.08 o
   4   8   7        0.06       -2.30      2.28 o
   5   8   7        1.65       -2.85      4.10 o
   6   8   7        1.76        0.35      8.52 o
   7   8   7      255.27      232.68     38.92 o
 -11   9   7      141.49      150.51     20.31 o
 -10   9   7        8.25        3.09      6.91 o
  -9   9   7        5.57        2.30      7.55 o
  -8   9   7      107.86      121.93     15.64 o
  -7   9   7       37.34       48.89      6.70 o
  -6   9   7      159.55      136.47      9.12 o
  -5   9   7        8.46        6.39      3.28 o
  -4   9   7       69.82       71.54      4.28 o
  -3   9   7      204.09      203.70      9.34 o
  -2   9   7      120.43      114.09      5.10 o
  -1   9   7      227.07      235.80      7.15 o
   0   9   7       16.90        7.18      2.49 o
   1   9   7       19.04       15.56      3.00 o
   2   9   7       73.76       80.08      4.92 o
   3   9   7       11.55        7.07      2.70 o
   4   9   7        0.01        0.39      3.61 o
   5   9   7       68.93       48.95      8.21 o
   6   9   7       38.92       69.34     23.17 o
   7   9   7      143.63      112.10     19.43 o
 -10  10   7      239.56      247.68     24.06 o
  -9  10   7      128.55      133.93     12.03 o
  -8  10   7        0.40        7.54      7.37 o
  -7  10   7       41.29       23.83      7.51 o
  -6  10   7      571.88      622.38     31.99 o
  -5  10   7       69.49       61.65      5.81 o
  -4  10   7      267.68      261.22     11.12 o
  -3  10   7       88.05       85.34      5.86 o
  -2  10   7        2.79        1.48      2.66 o
  -1  10   7      111.84      120.50      6.86 o
   0  10   7     1134.20     1133.61     34.66 o
   1  10   7     1121.84     1133.68     41.73 o
   2  10   7      173.14      191.94      8.70 o
   3  10   7      113.00      135.79      8.21 o
   4  10   7      429.81      374.34     28.11 o
   5  10   7      117.15      116.90     33.96 o
   6  10   7       86.79       74.08     16.90 o
 -10  11   7       24.19       41.17     12.56 o
  -9  11   7       52.94       54.03      9.08 o
  -8  11   7      148.54      150.64     14.73 o
  -7  11   7       49.59       55.25      9.57 o
  -6  11   7       26.97       30.75      6.13 o
  -5  11   7      125.32      102.35      8.35 o
  -4  11   7      110.96      114.84      7.57 o
  -3  11   7        0.33       -2.05      3.36 o
  -2  11   7      849.21      861.39     22.97 o
  -1  11   7      516.17      525.00     16.43 o
   0  11   7      119.42      114.73      8.35 o
   1  11   7       77.62       60.87      5.09 o
   2  11   7       15.54       20.39      5.79 o
   3  11   7        0.80       -2.27      6.35 o
   4  11   7        0.15        4.84      9.94 o
   5  11   7      756.44      697.19     56.46 o
  -9  12   7      288.84      329.11     21.85 o
  -8  12   7        7.99       14.25      9.79 o
  -7  12   7      143.64      140.16     12.64 o
  -6  12   7        1.74        4.60      5.60 o
  -5  12   7      163.44      159.15     12.45 o
  -4  12   7      101.00       76.80      7.81 o
  -3  12   7      109.29      116.55      7.54 o
  -2  12   7      114.30      105.71      9.13 o
  -1  12   7       53.28       43.59      6.02 o
   0  12   7      107.70       83.70      9.59 o
   1  12   7        0.18        4.44      5.17 o
   2  12   7       11.82       17.77      7.25 o
   3  12   7       12.01       13.09      7.33 o
   4  12   7       51.57       73.36     16.30 o
  -8  13   7      598.42      676.54     50.42 o
  -7  13   7      296.86      337.13     23.84 o
  -6  13   7        3.99       -9.82      7.02 o
  -5  13   7        5.89        3.41      6.88 o
  -4  13   7       43.21       35.69      7.42 o
  -3  13   7       33.59       37.96      6.84 o
  -2  13   7      634.99      628.09     34.88 o
  -1  13   7      794.69      845.35     49.64 o
   0  13   7       31.94       40.85     10.38 o
   1  13   7       71.35       48.96     13.03 o
   2  13   7        5.24        5.30      8.84 o
   3  13   7       16.72       23.64     15.85 o
  -6  14   7       38.96        8.21      8.83 o
  -5  14   7       42.88       25.13     12.17 o
  -4  14   7        0.06        1.95     11.63 o
  -3  14   7        0.78        0.89     10.75 o
  -2  14   7        0.61        6.33     10.38 o
  -1  14   7        0.05        3.28     14.51 o
   0  14   7       65.21       66.97     12.74 o
   1  14   7        0.12       -7.62      9.14 o
   2  14   7       99.73       96.72     15.90 o
  -4  15   7      112.98      104.76     18.10 o
  -3  15   7       14.43       10.40     11.50 o
  -2  15   7       79.73      105.31     16.22 o
  -1  15   7      258.03      278.51     26.49 o
 -13   0   8       42.97       35.05     11.93 o
 -12   0   8        0.79      -10.56      8.17 o
 -11   0   8     1109.27     1227.89     78.87 o
 -10   0   8     4811.85     5168.28    248.02 o
  -9   0   8      888.84      884.66     42.35 o
  -8   0   8      405.33      389.85     28.09 o
  -7   0   8        9.05        9.52      3.40 o
  -6   0   8     1343.48     1394.50     44.30 o
  -5   0   8      233.51      240.14      9.82 o
  -4   0   8       13.66        1.21      2.19 o
  -3   0   8      980.61      934.29     24.30 o
  -2   0   8     1478.04     1490.60     48.77 o
  -1   0   8      164.90      176.75     10.67 o
   0   0   8       11.37       18.68      3.16 o
   1   0   8       72.89       67.52      5.58 o
   2   0   8       44.96       43.61      6.58 o
   3   0   8      107.32      113.73      6.85 o
   4   0   8      156.11      150.29      6.57 o
   5   0   8      119.70      114.95      6.02 o
   6   0   8       87.42       74.29      8.54 o
   7   0   8      342.92      320.01     31.14 o
   8   0   8        0.08       -5.62     11.46 o
 -13   1   8       33.65       37.93      8.42 o
 -12   1   8        6.31       11.11      5.91 o
 -11   1   8      612.53      695.51     29.56 o
 -10   1   8     1095.94     1162.42     45.10 o
  -9   1   8       26.29       21.38      4.96 o
  -8   1   8       14.62       12.46      4.02 o
  -7   1   8        0.08        2.73      2.32 o
  -6   1   8        1.02        3.57      2.15 o
  -5   1   8       19.45       13.71      2.14 o
  -4   1   8      186.50      215.73      6.87 o
  -3   1   8       56.69       79.54      2.97 o
  -2   1   8       82.98       95.29      4.93 o
  -1   1   8       38.37       44.04      6.18 o
   0   1   8      402.52      424.87      8.68 o
   1   1   8      105.73       98.83      3.80 o
   2   1   8      111.96      103.14      3.91 o
   3   1   8      160.42      161.83      5.25 o
   4   1   8        0.13       -1.33      1.20 o
   5   1   8        0.00       -0.73      2.35 o
   6   1   8      155.78      134.38      9.19 o
   7   1   8      155.18      160.73     16.14 o
   8   1   8      214.20      228.80     31.89 o
 -13   2   8       11.30        8.87      6.83 o
 -12   2   8      209.96      219.76     16.72 o
 -11   2   8      430.15      421.47     22.85 o
 -10   2   8      690.47      686.88     26.58 o
  -9   2   8      287.50      302.34     10.81 o
  -8   2   8     4581.78     4714.43     95.98 o
  -7   2   8      153.26      162.25      7.65 o
  -6   2   8      399.80      374.45     10.38 o
  -5   2   8      484.62      458.39     14.07 o
  -4   2   8      154.26      158.71      4.94 o
  -3   2   8     1082.82     1042.50     20.27 o
  -2   2   8      736.03      729.47     17.15 o
  -1   2   8      118.54      160.90      5.43 o
   0   2   8      702.04      669.00     15.10 o
   1   2   8      452.89      477.05     10.39 o
   2   2   8      583.33      577.15     14.29 o
   3   2   8      732.30      777.63     22.37 o
   4   2   8      203.03      206.90      9.45 o
   5   2   8      871.69      872.68     31.26 o
   6   2   8      275.40      243.30     13.07 o
   7   2   8      122.59      107.49     15.52 o
   8   2   8        0.04        6.51     10.88 o
 -13   3   8      450.13      462.38     29.12 o
 -12   3   8     1105.29     1254.38     54.66 o
 -11   3   8        0.11       -3.61      4.80 o
 -10   3   8      268.97      281.68     13.20 o
  -9   3   8      200.30      210.11     10.04 o
  -8   3   8      469.78      459.30     21.89 o
  -7   3   8      319.39      310.53     11.35 o
  -6   3   8       47.52       43.46      3.47 o
  -5   3   8       96.11       80.65      4.63 o
  -4   3   8       16.89       23.06      2.33 o
  -3   3   8        8.41        6.34      1.13 o
  -2   3   8      518.36      602.89     13.94 o
  -1   3   8      375.39      378.56     10.19 o
   0   3   8      222.25      214.91      7.28 o
   1   3   8      115.19      119.57      4.74 o
   2   3   8        3.85        3.02      1.74 o
   3   3   8       32.38       29.19      2.80 o
   4   3   8        4.10        2.31      2.72 o
   5   3   8       39.15       39.89      4.17 o
   6   3   8       10.62       13.00      4.97 o
   7   3   8       16.00       22.53     10.22 o
   8   3   8      111.15      136.22     25.07 o
 -13   4   8      307.16      294.71     21.81 o
 -12   4   8      636.31      727.08     43.61 o
 -11   4   8      248.60      274.52     14.60 o
 -10   4   8      552.72      625.27     24.27 o
  -9   4   8       73.51       68.76      9.00 o
  -8   4   8       11.75       11.48      3.34 o
  -7   4   8      687.62      684.09     19.30 o
  -6   4   8      173.64      172.06      7.33 o
  -5   4   8      927.43      908.85     22.96 o
  -4   4   8      348.63      361.01     11.93 o
  -3   4   8      606.96      593.46     11.67 o
  -2   4   8      579.41      583.05     15.05 o
  -1   4   8       53.77       52.75      5.78 o
   0   4   8       96.92       97.22      4.65 o
   1   4   8      474.01      514.68     14.03 o
   2   4   8       67.61       63.85      3.43 o
   3   4   8      204.58      207.30      7.83 o
   4   4   8     1434.37     1412.44     42.98 o
   5   4   8        2.22        6.73      3.22 o
   6   4   8        0.97        1.52      4.63 o
   7   4   8        5.18        9.11     15.38 o
   8   4   8       34.98       68.27     21.62 o
 -12   5   8      222.10      240.21     16.33 o
 -11   5   8       13.55        8.17      5.01 o
 -10   5   8        4.63        3.97      5.02 o
  -9   5   8      153.22      152.51     15.72 o
  -8   5   8     1088.87     1111.76     32.61 o
  -7   5   8      113.70      113.17      6.34 o
  -6   5   8     5704.25     5677.38    147.57 o
  -5   5   8      724.46      735.16     18.07 o
  -4   5   8        8.25        8.44      2.14 o
  -3   5   8      153.81      136.62      4.49 o
  -2   5   8      873.83      899.63     17.87 o
  -1   5   8      912.41      936.54     25.40 o
   0   5   8      834.44      869.51     17.57 o
   1   5   8      507.54      572.02     15.49 o
   2   5   8        8.40        8.97      3.01 o
   3   5   8      126.68       94.06      5.18 o
   4   5   8      706.30      667.56     23.74 o
   5   5   8      666.38      676.26     28.65 o
   6   5   8      177.63      173.13     19.18 o
   7   5   8      242.92      290.20     27.69 o
 -12   6   8       10.73       11.19      6.92 o
 -11   6   8        6.21        9.75      5.11 o
 -10   6   8       26.24       33.07      6.18 o
  -9   6   8      299.17      312.10     15.68 o
  -8   6   8      127.60      115.29      7.12 o
  -7   6   8      155.60      157.83      7.98 o
  -6   6   8      952.41      981.06     27.17 o
  -5   6   8        5.60        7.60      3.10 o
  -4   6   8     1041.72     1096.18     21.20 o
  -3   6   8       23.00       30.87      3.15 o
  -2   6   8      213.23      199.23      6.67 o
  -1   6   8      798.17      821.05     21.08 o
   0   6   8      236.25      259.39      9.30 o
   1   6   8        1.47        4.25      1.87 o
   2   6   8        4.03        9.36      2.41 o
   3   6   8        1.61        0.82      2.18 o
   4   6   8      176.62      186.38      8.20 o
   5   6   8       16.30       26.89      5.27 o
   6   6   8       39.24       30.65      7.47 o
   7   6   8       56.26       33.64     11.23 o
 -12   7   8      122.74      117.91     13.70 o
 -11   7   8       31.56       29.84     10.13 o
 -10   7   8       34.08       55.02      8.37 o
  -9   7   8       38.96       37.05      6.50 o
  -8   7   8      593.80      623.00     28.71 o
  -7   7   8      211.97      194.48     13.40 o
  -6   7   8        7.30        6.90      3.70 o
  -5   7   8     2815.17     3014.68     66.20 o
  -4   7   8       12.65        5.77      2.46 o
  -3   7   8     1099.94     1164.91     28.63 o
  -2   7   8      291.46      329.23      8.94 o
  -1   7   8      425.23      458.76     15.42 o
   0   7   8      648.08      686.41     17.99 o
   1   7   8      123.85      134.90      6.07 o
   2   7   8     1939.04     1832.87     51.51 o
   3   7   8       63.97       53.12      3.76 o
   4   7   8       10.81        6.99      3.47 o
   5   7   8       40.41       45.24      6.49 o
   6   7   8      164.20      155.29     16.61 o
   7   7   8      149.80      152.69     29.44 o
 -11   8   8      101.72      107.30     14.53 o
 -10   8   8       75.39       67.69      9.97 o
  -9   8   8        8.47        4.42      5.13 o
  -8   8   8       39.41       49.39      7.69 o
  -7   8   8       23.73       21.46      6.56 o
  -6   8   8      457.25      472.42     20.63 o
  -5   8   8      823.49      856.73     20.43 o
  -4   8   8     6283.47     6885.99    129.90 o
  -3   8   8      452.86      471.91     13.06 o
  -2   8   8        0.20        1.93      1.97 o
  -1   8   8       89.10       83.57      4.32 o
   0   8   8       56.77       56.80      4.20 o
   1   8   8      349.35      318.45      9.98 o
   2   8   8      781.32      758.10     24.50 o
   3   8   8      151.96      147.39      7.69 o
   4   8   8        5.22        8.08      4.11 o
   5   8   8       10.57        5.12      5.32 o
   6   8   8       19.48       22.99      8.14 o
 -11   9   8       57.21       70.41     10.81 o
 -10   9   8        0.01       -1.21     17.16 o
  -9   9   8       18.00       28.39      6.63 o
  -8   9   8      239.38      213.16     12.98 o
  -7   9   8      392.28      371.21     18.78 o
  -6   9   8      163.52      177.96      9.15 o
  -5   9   8      144.36      146.69      9.61 o
  -4   9   8       23.32       24.59      3.75 o
  -3   9   8      151.08      156.45      6.59 o
  -2   9   8      373.54      389.27      9.99 o
  -1   9   8       42.29       40.34      3.76 o
   0   9   8       49.11       66.39      4.75 o
   1   9   8      258.52      258.51     10.23 o
   2   9   8       11.75       10.16      3.24 o
   3   9   8        5.65        4.08      3.94 o
   4   9   8      187.61      197.69     18.89 o
   5   9   8       65.00       64.46      9.73 o
   6   9   8      634.30      721.50     52.44 o
 -10  10   8      100.90       87.02     11.30 o
  -9  10   8        0.02        1.61      7.72 o
  -8  10   8      101.53      106.69     10.12 o
  -7  10   8       61.43       71.46     12.58 o
  -6  10   8       83.79       81.68      7.21 o
  -5  10   8       83.15       85.78      6.34 o
  -4  10   8       10.28        5.50      3.32 o
  -3  10   8     1025.19     1073.49     32.15 o
  -2  10   8      454.35      473.97     14.68 o
  -1  10   8      413.00      429.66     16.27 o
   0  10   8      518.52      468.92     18.35 o
   1  10   8        0.07        0.28      3.50 o
   2  10   8       64.48       57.18      5.11 o
   3  10   8       25.06       14.96      5.75 o
   4  10   8       68.70       42.55     13.21 o
   5  10   8        1.03        5.43     15.56 o
  -9  11   8        3.23       -2.73     11.43 o
  -8  11   8        7.20       28.87      9.70 o
  -7  11   8     1045.49     1101.64     56.75 o
  -6  11   8       38.22       19.08      6.12 o
  -5  11   8      221.41      185.24     16.76 o
  -4  11   8      369.29      361.37     17.30 o
  -3  11   8      155.11      149.93      9.08 o
  -2  11   8      636.47      657.19     20.27 o
  -1  11   8      562.06      548.83     19.50 o
   0  11   8        0.64       -5.21      3.47 o
   1  11   8      271.61      304.28     18.28 o
   2  11   8        0.06       -0.72      6.48 o
   3  11   8        3.03        0.07      9.83 o
   4  11   8       73.25       64.59     16.56 o
  -8  12   8       50.24       74.54     15.92 o
  -7  12   8       10.82        2.80      7.41 o
  -6  12   8       16.53        1.89      7.84 o
  -5  12   8      120.54       93.98     12.70 o
  -4  12   8        0.26        2.68      4.84 o
  -3  12   8      157.67      144.91     13.53 o
  -2  12   8       28.91       13.89      5.61 o
  -1  12   8       50.16       41.15     10.93 o
   0  12   8       22.26       20.48      7.73 o
   1  12   8        4.92        6.80      6.58 o
   2  12   8       92.83       95.94     14.86 o
   3  12   8       72.60      114.15     27.68 o
  -7  13   8       58.90       75.96     13.93 o
  -6  13   8      123.16      149.84     20.53 o
  -5  13   8       12.79       14.88     11.53 o
  -4  13   8       44.07       33.27     12.14 o
  -3  13   8       43.04       36.59      9.44 o
  -2  13   8     1043.82     1121.70     69.13 o
  -1  13   8      144.45      132.34     18.50 o
   0  13   8      906.41      973.15     67.11 o
   1  13   8      205.76      187.07     20.33 o
   2  13   8       10.12       40.09     19.30 o
  -6  14   8        0.02      -17.04     17.90 o
  -5  14   8      225.97      200.33     35.39 o
  -4  14   8      236.63      253.70     26.58 o
  -3  14   8       46.33       61.17     22.10 o
  -2  14   8      203.22      243.11     22.88 o
  -1  14   8        7.28       16.80      7.39 o
   0  14   8      325.71      352.06     24.68 o
   1  14   8       76.92       56.20     22.35 o
 -13   1   9      259.20      261.73     20.77 o
 -12   1   9       96.78      116.79     13.29 o
 -11   1   9      197.93      218.60     18.39 o
 -10   1   9     2322.26     2529.68     78.57 o
  -9   1   9      178.61      167.93      8.12 o
  -8   1   9     1456.56     1500.79     35.73 o
  -7   1   9       19.51       19.66      3.63 o
  -6   1   9     1499.08     1565.39     36.19 o
  -5   1   9     1185.47     1159.50     26.50 o
  -4   1   9       73.53       73.14      3.28 o
  -3   1   9      659.09      673.80     20.89 o
  -2   1   9        6.46        6.50      1.65 o
  -1   1   9       89.75      103.33      8.50 o
   0   1   9      670.33      686.56     19.18 o
   1   1   9     1306.59     1310.45     26.38 o
   2   1   9     2104.75     2190.27     54.20 o
   3   1   9      280.13      271.23      8.42 o
   4   1   9        9.85       11.66      1.63 o
   5   1   9        0.02        1.24      3.84 o
   6   1   9       35.47       48.54     10.51 o
   7   1   9      161.57      152.30     16.03 o
 -13   2   9       95.20       79.54     13.10 o
 -12   2   9       10.25       18.13      6.34 o
 -11   2   9        0.30        4.76      5.91 o
 -10   2   9       44.18       49.91      6.29 o
  -9   2   9       15.64       15.04      3.72 o
  -8   2   9     3783.61     3972.47     90.81 o
  -7   2   9        8.48       10.02      2.93 o
  -6   2   9      514.61      509.63     14.31 o
  -5   2   9       75.45       73.19      5.18 o
  -4   2   9      118.32      113.61      6.86 o
  -3   2   9      676.62      713.00     19.91 o
  -2   2   9      318.42      338.88     10.00 o
  -1   2   9     2147.47     2187.10     58.64 o
   0   2   9      727.93      745.91     21.59 o
   1   2   9       16.21       16.87      1.63 o
   2   2   9      360.47      383.83     12.81 o
   3   2   9        5.47        4.74      2.01 o
   4   2   9      253.05      259.50     10.97 o
   5   2   9      179.23      176.11     11.55 o
   6   2   9      457.69      397.34     51.86 o
   7   2   9        5.42        0.95     11.36 o
 -13   3   9       17.94       17.39      9.54 o
 -12   3   9       64.01       67.41     11.51 o
 -11   3   9      364.20      321.86     17.53 o
 -10   3   9      232.31      237.97     15.94 o
  -9   3   9      526.57      561.21     19.98 o
  -8   3   9      354.65      364.36     13.31 o
  -7   3   9       98.04       82.86      5.53 o
  -6   3   9      294.99      332.39     10.64 o
  -5   3   9      511.54      489.65     13.10 o
  -4   3   9      570.41      582.99     13.81 o
  -3   3   9        8.83       13.51      2.96 o
  -2   3   9       24.79       26.89      3.02 o
  -1   3   9      644.99      623.04     16.62 o
   0   3   9      571.82      632.38     25.12 o
   1   3   9        4.59        6.54      1.18 o
   2   3   9      576.61      574.16     17.48 o
   3   3   9        0.25       -0.23      1.88 o
   4   3   9      506.74      561.03     18.45 o
   5   3   9      380.91      397.00     18.36 o
   6   3   9        0.28       -8.46     15.10 o
   7   3   9      202.41      204.47     32.05 o
 -13   4   9        0.93        4.59      8.21 o
 -12   4   9      136.59       97.43     17.50 o
 -11   4   9      227.04      255.48     15.31 o
 -10   4   9      317.81      316.90     16.54 o
  -9   4   9      149.78      144.34     10.00 o
  -8   4   9      705.72      766.47     26.86 o
  -7   4   9     1417.12     1395.33     41.44 o
  -6   4   9     2190.36     2161.42     55.47 o
  -5   4   9      264.95      280.06     11.00 o
  -4   4   9      572.26      613.53     13.60 o
  -3   4   9        9.78        7.18      2.86 o
  -2   4   9      340.66      333.44     12.71 o
  -1   4   9       13.33       15.71      3.45 o
   0   4   9      793.82      743.03     28.20 o
   1   4   9        5.83        7.93      1.41 o
   2   4   9       26.60       27.67      3.24 o
   3   4   9      232.30      290.78     11.61 o
   4   4   9      135.71      153.79      8.55 o
   5   4   9      120.15      133.15     18.02 o
   6   4   9       22.11       14.34     16.61 o
   7   4   9       71.39       87.40     20.80 o
 -12   5   9        8.41        0.34      6.14 o
 -11   5   9      129.48      154.14     10.25 o
 -10   5   9       25.91       31.74      6.20 o
  -9   5   9        1.63        2.64      3.87 o
  -8   5   9        8.94        1.71      3.92 o
  -7   5   9      191.24      216.47      8.54 o
  -6   5   9     2040.90     2068.62     53.97 o
  -5   5   9      163.96      161.34      6.24 o
  -4   5   9     1919.32     1927.74     37.89 o
  -3   5   9      715.98      723.41     18.56 o
  -2   5   9     1593.51     1657.07     44.08 o
  -1   5   9       14.75       16.49      3.77 o
   0   5   9       31.36       30.62      2.16 o
   1   5   9      161.42      154.56      5.75 o
   2   5   9      317.77      337.64     14.65 o
   3   5   9       77.12       68.55      4.12 o
   4   5   9      190.67      138.52      7.87 o
   5   5   9        2.54        9.01      7.30 o
   6   5   9       36.48       21.36     15.01 o
   7   5   9        0.73       -1.50     21.27 o
 -12   6   9      157.42      136.43     12.69 o
 -11   6   9      226.49      223.32     16.67 o
 -10   6   9       98.15       96.78      9.06 o
  -9   6   9      198.04      197.03     14.53 o
  -8   6   9      298.98      305.82     14.45 o
  -7   6   9      315.74      288.41     18.62 o
  -6   6   9       37.30       46.28      5.27 o
  -5   6   9      428.28      445.51     13.69 o
  -4   6   9       34.10       29.77      2.18 o
  -3   6   9     2391.23     2464.81     56.34 o
  -2   6   9      112.86      117.40      5.62 o
  -1   6   9        2.16        2.37      1.55 o
   0   6   9      204.49      209.08      6.58 o
   1   6   9       19.66       15.54      2.03 o
   2   6   9       51.90       44.36      5.81 o
   3   6   9      418.20      425.11     15.75 o
   4   6   9      246.99      280.30     14.20 o
   5   6   9      278.29      292.42     25.73 o
   6   6   9      135.17      124.91     14.85 o
 -12   7   9        6.29       -5.78      6.90 o
 -11   7   9       45.11       45.82      8.47 o
 -10   7   9        1.13        6.47      5.72 o
  -9   7   9      130.51      152.25     13.97 o
  -8   7   9       81.80       70.84      8.54 o
  -7   7   9      190.37      183.90      9.32 o
  -6   7   9      142.38      148.62      8.30 o
  -5   7   9       25.69       24.00      3.23 o
  -4   7   9     2617.24     2692.44     51.85 o
  -3   7   9        5.92        2.07      2.40 o
  -2   7   9      165.04      149.30      5.87 o
  -1   7   9       38.92       41.84      3.77 o
   0   7   9        9.51        7.10      2.12 o
   1   7   9      157.22      150.92      6.81 o
   2   7   9       27.84       20.92      2.71 o
   3   7   9        1.05        2.76      3.01 o
   4   7   9       20.80       12.17      6.56 o
   5   7   9      138.19      133.31     13.91 o
   6   7   9        7.07        7.74      9.51 o
 -11   8   9        1.62       -8.01      9.79 o
 -10   8   9      187.81      232.19     17.48 o
  -9   8   9      512.31      580.52     33.06 o
  -8   8   9      130.41      155.12     15.02 o
  -7   8   9       49.02       41.80      5.70 o
  -6   8   9      337.21      360.14     22.45 o
  -5   8   9      138.08      149.90      7.25 o
  -4   8   9       53.78       58.45      4.80 o
  -3   8   9      738.59      781.27     19.77 o
  -2   8   9      561.53      572.78     16.47 o
  -1   8   9      299.57      276.71     10.31 o
   0   8   9       63.41       65.84      4.19 o
   1   8   9       85.06       63.76      4.16 o
   2   8   9      322.28      280.42     13.11 o
   3   8   9       39.57       51.68      5.81 o
   4   8   9      377.42      390.43     30.10 o
   5   8   9      106.84      106.62     12.44 o
 -11   9   9        0.09       13.45      9.06 o
 -10   9   9      125.66      177.70     26.38 o
  -9   9   9      317.14      331.55     19.40 o
  -8   9   9       11.50       13.07      8.51 o
  -7   9   9      175.25      151.74     12.40 o
  -6   9   9      119.60      107.74      7.40 o
  -5   9   9       78.59       69.91      5.07 o
  -4   9   9      146.56      154.76     11.86 o
  -3   9   9      574.65      595.37     18.71 o
  -2   9   9      261.86      274.68     10.70 o
  -1   9   9      212.15      212.65      8.94 o
   0   9   9        0.47        1.94      2.48 o
   1   9   9       17.19        9.95      3.53 o
   2   9   9       15.72       15.33      4.46 o
   3   9   9      320.07      340.88     27.26 o
   4   9   9       33.89       16.42     10.95 o
   5   9   9        5.43       24.28     23.23 o
 -10  10   9       57.36       27.80     13.19 o
  -9  10   9      520.84      580.72     36.40 o
  -8  10   9        3.72        3.33      6.68 o
  -7  10   9     2005.33     2005.45     80.57 o
  -6  10   9      119.90      111.50      7.60 o
  -5  10   9       66.00       53.94      4.65 o
  -4  10   9      289.96      280.41     11.76 o
  -3  10   9      367.52      329.27     13.18 o
  -2  10   9     3662.65     3864.50     99.33 o
  -1  10   9      309.37      324.64     12.64 o
   0  10   9       93.67       83.55      6.36 o
   1  10   9       31.11       27.64      5.73 o
   2  10   9       63.99       48.34      8.36 o
   3  10   9       38.28       53.97     12.66 o
   4  10   9      169.69      119.39     26.37 o
  -9  11   9       29.98       32.62     12.29 o
  -8  11   9        2.56        1.30      7.21 o
  -7  11   9      154.28      153.13     13.98 o
  -6  11   9     1305.64     1402.97     81.17 o
  -5  11   9       98.23      107.02     10.70 o
  -4  11   9       16.09       13.56      4.77 o
  -3  11   9      292.13      293.84     19.36 o
  -2  11   9      451.08      452.62     31.99 o
  -1  11   9        1.20        4.34      4.50 o
   0  11   9      509.84      494.31     26.38 o
   1  11   9        0.04       -1.15      5.34 o
   2  11   9      119.25      135.07     19.70 o
   3  11   9       20.22       22.47     14.87 o
  -8  12   9      119.16      108.70     27.26 o
  -7  12   9        0.12       -0.13      7.41 o
  -6  12   9      126.15      100.37     13.49 o
  -5  12   9       19.35       37.29     13.85 o
  -4  12   9       94.51       95.52     11.31 o
  -3  12   9       43.74       36.18      6.95 o
  -2  12   9        4.99       -5.48      6.38 o
  -1  12   9      767.79      952.51     53.54 o
   0  12   9      215.61      228.02     21.19 o
   1  12   9      126.89      110.56     18.32 o
   2  12   9        7.18       26.79     18.31 o
  -7  13   9      368.86      368.92     29.77 o
  -6  13   9      326.25      356.88     40.51 o
  -5  13   9       15.02        7.47     18.04 o
  -4  13   9       56.60       72.33     18.55 o
  -3  13   9       18.66       15.44      7.56 o
  -2  13   9       13.76       17.83      9.46 o
  -1  13   9       23.98       16.79      8.36 o
   0  13   9     2098.60     2149.25    164.19 o
   1  13   9      132.59      159.14     29.17 o
  -4  14   9        0.03       -9.44     12.51 o
  -3  14   9      119.78       94.49     16.48 o
  -2  14   9       21.75        9.82     12.14 o
 -13   0  10      213.99      214.92     27.33 o
 -12   0  10        7.92       29.35     10.36 o
 -11   0  10      341.26      359.19     26.94 o
 -10   0  10      439.08      450.08     30.41 o
  -9   0  10        8.46        3.57      4.26 o
  -8   0  10      625.32      656.53     30.13 o
  -7   0  10      607.21      648.90     24.41 o
  -6   0  10       87.48       61.63      5.63 o
  -5   0  10        2.96       19.03      3.02 o
  -4   0  10        0.25        0.82      1.70 o
  -3   0  10     1129.13     1102.58     45.60 o
  -2   0  10       41.76       47.90     16.46 o
  -1   0  10       54.06       56.98     12.27 o
   0   0  10     7864.32     8115.33    324.91 o
   1   0  10     3941.27     4258.34    116.65 o
   2   0  10     1698.49     1784.05     75.53 o
   3   0  10        1.93        2.32      2.04 o
   4   0  10       14.82       14.10      3.49 o
   5   0  10      522.84      471.71     65.84 o
   6   0  10      113.34      120.96     22.28 o
   7   0  10      323.24      326.37     34.21 o
 -13   1  10       12.16        6.84      6.89 o
 -12   1  10      139.69      161.38     13.69 o
 -11   1  10        1.02        6.13      6.10 o
 -10   1  10        0.02        0.73      6.15 o
  -9   1  10      176.98      159.63      8.00 o
  -8   1  10       36.27       33.29      3.82 o
  -7   1  10       72.07       68.35      4.30 o
  -6   1  10        9.50        8.19      2.55 o
  -5   1  10       41.57       37.01      3.73 o
  -4   1  10        7.73        3.26      1.13 o
  -3   1  10      149.69      116.41      6.64 o
  -2   1  10      196.18      205.14      9.23 o
  -1   1  10      943.45      983.44     29.25 o
   0   1  10      129.82      140.43      8.58 o
   1   1  10     2772.70     3042.72     80.16 o
   2   1  10       86.64       94.36      5.57 o
   3   1  10       19.55       19.41      2.22 o
   4   1  10       17.82       14.53      2.37 o
   5   1  10        1.10       -3.12      6.70 o
   6   1  10       25.67       15.61      8.84 o
 -13   2  10      242.52      222.86     17.21 o
 -12   2  10      219.85      218.17     15.71 o
 -11   2  10       12.75       14.39      7.33 o
 -10   2  10      193.31      193.90     13.53 o
  -9   2  10        0.69        2.71      4.64 o
  -8   2  10       80.10       85.87      5.86 o
  -7   2  10     1349.97     1377.46     37.60 o
  -6   2  10      146.44      155.48      7.16 o
  -5   2  10      108.83      116.90      4.75 o
  -4   2  10        6.90        9.92      1.47 o
  -3   2  10      930.78      915.36     29.34 o
  -2   2  10        0.38       -0.64      1.85 o
  -1   2  10     4649.44     4773.87    130.46 o
   0   2  10      651.47      647.66     18.44 o
   1   2  10       44.58       43.27      3.29 o
   2   2  10       81.86       73.41      3.24 o
   3   2  10        4.11        5.48      1.68 o
   4   2  10        2.98        0.75      2.34 o
   5   2  10      373.44      397.39     28.01 o
   6   2  10      171.90      177.44     16.92 o
 -13   3  10      142.96      142.28     13.76 o
 -12   3  10      156.71      159.90     14.27 o
 -11   3  10        4.67        5.27      6.53 o
 -10   3  10        2.22        5.00      4.86 o
  -9   3  10      106.08      101.95      7.91 o
  -8   3  10        5.91        1.45      3.42 o
  -7   3  10       14.35        7.73      3.05 o
  -6   3  10      138.54      126.22      5.70 o
  -5   3  10      847.44      834.38     25.17 o
  -4   3  10        5.48        8.30      2.86 o
  -3   3  10       13.64       11.59      3.28 o
  -2   3  10     2204.85     2244.24     65.61 o
  -1   3  10     1404.86     1428.42     40.27 o
   0   3  10      582.21      591.63     22.18 o
   1   3  10       32.86       26.53      3.36 o
   2   3  10     1094.72     1176.16     32.25 o
   3   3  10      384.00      409.15     13.37 o
   4   3  10      173.65      160.02      8.37 o
   5   3  10      194.14      202.62     18.13 o
   6   3  10        0.22        0.47      9.15 o
 -12   4  10      460.21      471.17     27.83 o
 -11   4  10       13.81       23.41      6.89 o
 -10   4  10        0.63       -4.35      5.30 o
  -9   4  10      169.93      158.30     11.77 o
  -8   4  10       12.71        9.68      3.75 o
  -7   4  10      112.29      113.72      5.33 o
  -6   4  10      680.69      678.94     20.57 o
  -5   4  10      130.03      134.03      5.41 o
  -4   4  10       49.25       44.31      2.46 o
  -3   4  10      407.89      427.56     14.81 o
  -2   4  10      918.75      950.15     31.92 o
  -1   4  10      129.35      119.87      5.78 o
   0   4  10       43.12       27.63      4.92 o
   1   4  10      286.02      277.54     11.07 o
   2   4  10        3.85        4.06      1.71 o
   3   4  10      869.11      867.37     29.17 o
   4   4  10      379.04      369.31     20.92 o
   5   4  10        4.97        9.02     12.34 o
   6   4  10      258.73      244.94     20.11 o
 -12   5  10      186.12      174.28     17.62 o
 -11   5  10      163.67      165.61     11.83 o
 -10   5  10      357.21      347.03     17.61 o
  -9   5  10      103.14       99.48      8.56 o
  -8   5  10       31.74       38.14      4.02 o
  -7   5  10      295.43      271.16     11.31 o
  -6   5  10        4.06       -2.45      2.54 o
  -5   5  10     1894.88     1927.84     46.43 o
  -4   5  10       30.58       25.87      3.34 o
  -3   5  10     5366.33     5588.57    149.52 o
  -2   5  10      366.20      370.83     14.18 o
  -1   5  10       39.52       31.32      3.89 o
   0   5  10      246.41      265.76     12.74 o
   1   5  10       39.37       40.13      2.22 o
   2   5  10      537.14      595.99     22.70 o
   3   5  10      425.45      422.74     18.10 o
   4   5  10        3.22       -3.74      4.50 o
   5   5  10       44.18       41.68     10.52 o
   6   5  10       73.77       60.48     27.45 o
 -12   6  10       34.76       38.69      8.82 o
 -11   6  10      105.92      119.08     13.58 o
 -10   6  10       98.93      110.71     10.61 o
  -9   6  10        0.75        3.60      4.89 o
  -8   6  10      147.58      153.34      9.46 o
  -7   6  10      139.02      118.43      7.45 o
  -6   6  10      160.19      164.35      9.13 o
  -5   6  10      114.68      107.49      6.27 o
  -4   6  10      803.21      824.03     20.14 o
  -3   6  10      536.30      552.91     17.04 o
  -2   6  10        2.32        2.90      4.04 o
  -1   6  10      140.04      125.69      7.58 o
   0   6  10        5.29       10.37      3.58 o
   1   6  10        0.34        0.13      2.16 o
   2   6  10       55.56       47.96      3.30 o
   3   6  10      513.47      472.42     18.82 o
   4   6  10      144.74      130.27     13.14 o
   5   6  10     1230.01     1312.51    106.43 o
 -11   7  10      762.60      870.34     58.57 o
 -10   7  10      511.82      593.62     34.99 o
  -9   7  10       95.45      109.64     10.55 o
  -8   7  10        0.01        1.12      4.64 o
  -7   7  10        5.59        7.74      3.66 o
  -6   7  10       12.02        0.95      4.01 o
  -5   7  10      270.63      266.85      8.80 o
  -4   7  10     2665.12     2910.11     77.36 o
  -3   7  10       34.07       27.70      3.19 o
  -2   7  10        0.27        0.75      1.77 o
  -1   7  10       15.62       18.46      2.61 o
   0   7  10      115.33      107.17      6.37 o
   1   7  10       60.85       78.75      4.27 o
   2   7  10      181.31      162.28      9.40 o
   3   7  10      394.60      376.73     28.57 o
   4   7  10      102.37       96.33     15.19 o
   5   7  10      116.77      104.41     15.99 o
 -11   8  10      264.57      344.28     29.27 o
 -10   8  10       54.82       44.26     11.19 o
  -9   8  10        0.21       -2.74      5.64 o
  -8   8  10       71.73       58.79      7.36 o
  -7   8  10        3.12       -0.52      5.09 o
  -6   8  10      789.80      811.62     25.73 o
  -5   8  10     5219.56     5564.65    136.60 o
  -4   8  10      149.12      154.92      7.50 o
  -3   8  10      267.17      262.83     10.07 o
  -2   8  10       92.09       92.91      6.24 o
  -1   8  10      176.16      161.62      9.37 o
   0   8  10       98.39      100.87      6.53 o
   1   8  10        1.74        3.07      3.46 o
   2   8  10        1.48        4.64      3.00 o
   3   8  10       31.21       42.96      8.45 o
   4   8  10       27.66        5.68      9.15 o
   5   8  10       72.45      131.64     28.12 o
 -10   9  10      198.73      230.78     27.11 o
  -9   9  10       47.07       57.85     16.24 o
  -8   9  10       11.88       13.73      9.61 o
  -7   9  10      110.38      113.82     12.91 o
  -6   9  10      786.75      793.29     35.03 o
  -5   9  10      250.01      239.11     10.81 o
  -4   9  10      246.17      266.65     10.73 o
  -3   9  10      485.09      500.44     16.37 o
  -2   9  10       55.69       60.50      4.42 o
  -1   9  10       21.61       24.87     10.91 o
   0   9  10       39.46       54.42      6.17 o
   1   9  10      719.24      693.01     38.26 o
   2   9  10       35.73       46.95     17.31 o
   3   9  10      291.79      290.65     26.38 o
   4   9  10       63.61       60.01     17.84 o
  -9  10  10      265.33      293.09     24.38 o
  -8  10  10      282.88      321.04     21.68 o
  -7  10  10      753.64      789.53     50.50 o
  -6  10  10       44.73       31.66      7.66 o
  -5  10  10        6.00       -0.16      5.99 o
  -4  10  10       63.27       48.18      8.03 o
  -3  10  10      283.35      251.29     12.62 o
  -2  10  10      659.18      682.35     41.19 o
  -1  10  10       14.88        9.45      6.45 o
   0  10  10        1.58       -6.31      4.68 o
   1  10  10       35.24       29.65     10.99 o
   2  10  10       12.44        1.92     10.13 o
   3  10  10        1.57       -7.99     16.19 o
  -9  11  10        3.00       18.75      8.46 o
  -8  11  10      714.80      760.49     49.95 o
  -7  11  10     1144.66     1179.03     70.85 o
  -6  11  10       48.66       37.54     12.99 o
  -5  11  10      121.58       99.03     11.23 o
  -4  11  10       59.79       64.95     12.74 o
  -3  11  10      138.37      117.31      9.63 o
  -2  11  10        1.66        4.63      7.04 o
  -1  11  10       60.60       42.44      8.70 o
   0  11  10        3.74       -1.58      9.24 o
   1  11  10      244.69      257.55     26.70 o
   2  11  10       40.78       63.06     20.44 o
  -7  12  10       44.65       46.50     10.72 o
  -6  12  10        2.45        5.61      8.99 o
  -5  12  10       25.82       -2.51      9.05 o
  -4  12  10       68.96       56.22     12.45 o
  -3  12  10       69.57       62.30      9.60 o
  -2  12  10      105.02      115.63     13.13 o
  -1  12  10      778.21      794.16     47.76 o
   0  12  10      131.01      130.03     30.66 o
   1  12  10      215.78      199.28     31.87 o
  -5  13  10        1.64        8.60     12.06 o
  -4  13  10      163.72      195.75     24.02 o
  -3  13  10       23.64       14.31      8.84 o
  -2  13  10       15.65       18.64      9.79 o
  -1  13  10      122.43      121.88     14.20 o
 -12   1  11        2.72       -2.51      5.63 o
 -11   1  11      301.08      372.45     20.18 o
 -10   1  11       75.36       87.53      8.67 o
  -9   1  11      495.97      490.66     18.04 o
  -8   1  11      453.88      466.35     14.76 o
  -7   1  11       63.21       58.00      4.25 o
  -6   1  11       17.27       20.40      3.51 o
  -5   1  11      152.48      144.14      6.64 o
  -4   1  11      170.49      199.62      8.99 o
  -3   1  11      714.87      699.33     19.09 o
  -2   1  11       22.74       18.36      2.61 o
  -1   1  11      216.35      238.06     12.58 o
   0   1  11       29.39       39.96      3.00 o
   1   1  11     1188.55     1298.28     46.58 o
   2   1  11      776.33      855.62     28.84 o
   3   1  11      277.30      296.70     14.62 o
   4   1  11        6.92        4.95      4.69 o
   5   1  11      186.50      198.99     18.55 o
   6   1  11       65.98       59.41      9.36 o
 -12   2  11        2.28        0.94      6.09 o
 -11   2  11        0.01       10.13      6.28 o
 -10   2  11      175.18      162.55     10.93 o
  -9   2  11      249.15      248.31     12.76 o
  -8   2  11      191.72      142.13      7.13 o
  -7   2  11      505.21      485.61     17.21 o
  -6   2  11       50.68       66.68      5.49 o
  -5   2  11      459.32      453.16     14.08 o
  -4   2  11       25.69       19.31      3.09 o
  -3   2  11       14.33       13.15      3.01 o
  -2   2  11      179.27      142.82     10.61 o
  -1   2  11     1053.79     1101.91     50.66 o
   0   2  11      151.23      162.95     16.09 o
   1   2  11      514.92      529.84     23.43 o
   2   2  11     1059.18     1104.72     34.04 o
   3   2  11      686.01      694.53     26.39 o
   4   2  11        1.40       13.74      5.59 o
   5   2  11        0.77        2.12      5.09 o
 -12   3  11      141.51      126.08     14.14 o
 -11   3  11       10.57       -1.29      6.41 o
 -10   3  11      310.66      321.75     19.52 o
  -9   3  11      241.12      230.51     11.82 o
  -8   3  11      164.73      151.59      8.28 o
  -7   3  11       68.50       60.98      6.96 o
  -6   3  11       79.55       62.05      5.55 o
  -5   3  11       33.90       52.18      2.76 o
  -4   3  11      659.54      626.87     21.30 o
  -3   3  11      481.57      463.79     18.79 o
  -2   3  11     1863.36     1991.40     58.13 o
  -1   3  11     1651.87     1687.18     51.22 o
   0   3  11       36.12       32.25      4.44 o
   1   3  11       44.20       51.20      7.09 o
   2   3  11        1.51        0.82      1.06 o
   3   3  11     2716.52     2868.50     88.98 o
   4   3  11       54.00       75.40     28.35 o
   5   3  11       48.89       50.17     10.26 o
 -12   4  11        3.41       -2.81      9.05 o
 -11   4  11      101.17      115.25      9.15 o
 -10   4  11        0.22        2.57      7.42 o
  -9   4  11       38.79       26.73      7.07 o
  -8   4  11      350.95      365.97     15.61 o
  -7   4  11        4.13        2.08      2.33 o
  -6   4  11      522.91      500.19     18.04 o
  -5   4  11        6.87        7.62      1.47 o
  -4   4  11       69.48       69.68      4.61 o
  -3   4  11      196.20      197.19     10.95 o
  -2   4  11      215.22      233.20     12.40 o
  -1   4  11       37.00       37.08      4.45 o
   0   4  11      838.13      870.29     32.88 o
   1   4  11       56.61       68.01      5.71 o
   2   4  11      269.36      244.02      9.55 o
   3   4  11      311.25      315.17     19.16 o
   4   4  11        2.60        2.63      5.03 o
   5   4  11      193.30      187.59     17.44 o
 -12   5  11        9.72        5.71      8.38 o
 -11   5  11       30.72       18.12      6.45 o
 -10   5  11      510.25      532.45     41.71 o
  -9   5  11      248.86      264.04     15.03 o
  -8   5  11        3.64        0.20      3.56 o
  -7   5  11        0.06        0.23      2.56 o
  -6   5  11        2.58        0.02      2.40 o
  -5   5  11       76.66       65.87      4.07 o
  -4   5  11      231.51      230.61     10.34 o
  -3   5  11     1985.37     1989.59     79.44 o
  -2   5  11        0.42        4.81      3.66 o
  -1   5  11       51.79       45.71      4.45 o
   0   5  11       23.25       23.11      4.08 o
   1   5  11       92.13       93.30      6.88 o
   2   5  11       69.05       67.93      4.04 o
   3   5  11       10.50        9.43      3.90 o
   4   5  11     1215.93     1400.15    117.74 o
   5   5  11      476.05      402.00     41.83 o
 -11   6  11        2.58        5.36     18.90 o
 -10   6  11        0.40       -3.83      9.77 o
  -9   6  11      252.21      198.50     14.35 o
  -8   6  11      597.46      567.21     28.26 o
  -7   6  11      219.63      225.03     18.10 o
  -6   6  11      590.80      588.03     20.69 o
  -5   6  11      273.73      246.79     10.67 o
  -4   6  11      657.70      733.78     26.30 o
  -3   6  11      826.63      817.43     31.49 o
  -2   6  11       86.94       85.47      7.20 o
  -1   6  11      389.28      405.43     16.13 o
   0   6  11      295.52      300.72     18.97 o
   1   6  11        9.48       14.07      4.29 o
   2   6  11      135.28      132.57      9.44 o
   3   6  11       58.14       40.82     10.82 o
   4   6  11       10.86        5.98      7.51 o
 -11   7  11      139.55      158.93     15.83 o
 -10   7  11        5.09        2.55      6.14 o
  -9   7  11      103.35       99.59     13.15 o
  -8   7  11        1.50        3.14      5.80 o
  -7   7  11        5.68        2.82      3.11 o
  -6   7  11      283.84      278.52     12.41 o
  -5   7  11       69.29       70.06      5.90 o
  -4   7  11       57.28       43.75      3.50 o
  -3   7  11      279.52      274.84     14.67 o
  -2   7  11      165.09      165.34     10.44 o
  -1   7  11      259.31      256.55     15.72 o
   0   7  11        0.00        7.22      4.69 o
   1   7  11       17.05       24.35      7.57 o
   2   7  11        1.03        1.14      3.80 o
   3   7  11        1.23       -4.77      6.86 o
   4   7  11        0.00        5.33      8.17 o
 -10   8  11        2.08       11.15      6.65 o
  -9   8  11       12.68       18.85      6.61 o
  -8   8  11       73.26       74.71     10.92 o
  -7   8  11      324.59      293.56     26.04 o
  -6   8  11       11.83        9.23      4.47 o
  -5   8  11     1549.10     1639.36     59.97 o
  -4   8  11        4.84        1.88      2.67 o
  -3   8  11        0.02       -0.22      1.82 o
  -2   8  11       40.62       41.98      9.82 o
  -1   8  11      341.31      367.52     19.98 o
   0   8  11      137.57      137.74     13.94 o
   1   8  11       24.59       20.46      7.58 o
   2   8  11      199.89      180.48     40.82 o
   3   8  11        1.91      -16.13     11.28 o
 -10   9  11      301.27      280.46     33.60 o
  -9   9  11       62.78       77.14     14.75 o
  -8   9  11       15.38       10.56      6.36 o
  -7   9  11        0.23        7.84      9.75 o
  -6   9  11       10.07        7.56      3.36 o
  -5   9  11      316.72      302.13     14.18 o
  -4   9  11        1.30       -0.10      5.00 o
  -3   9  11      210.54      186.55     13.24 o
  -2   9  11        0.95       -3.38      5.96 o
  -1   9  11       11.03        5.76      6.33 o
   0   9  11        1.73        0.05      7.27 o
   1   9  11       10.82        1.16      8.62 o
   2   9  11       44.69       63.64     16.06 o
   3   9  11       57.53       57.24     22.34 o
  -9  10  11      219.27      281.85     24.63 o
  -8  10  11        1.68       -1.59      5.45 o
  -7  10  11       24.45       20.82      7.71 o
  -6  10  11      252.78      271.50     31.43 o
  -5  10  11       70.18       67.81      8.48 o
  -4  10  11       14.62       14.42      4.40 o
  -3  10  11      146.97      138.13     11.81 o
  -2  10  11        0.93        8.04     10.28 o
  -1  10  11      465.54      443.22     25.15 o
   0  10  11       47.04      102.46     22.50 o
   1  10  11      308.68      314.00     54.68 o
   2  10  11      139.43      118.41     19.15 o
  -8  11  11        8.55       11.62      7.41 o
  -7  11  11      528.23      523.46     33.02 o
  -6  11  11       22.77       19.79     10.12 o
  -5  11  11      180.33      217.72     25.65 o
  -4  11  11       12.83       15.83      8.32 o
  -3  11  11       68.21       91.39     12.43 o
  -2  11  11       62.39       78.00     11.01 o
  -1  11  11        4.18       10.51      8.01 o
   0  11  11       81.18       89.54     13.84 o
   1  11  11       91.97       80.26     19.73 o
  -6  12  11      281.73      323.33     27.07 o
  -5  12  11        6.86        7.74     10.94 o
  -4  12  11       25.69       27.08      8.51 o
  -3  12  11       17.19       20.17      9.66 o
  -2  12  11        0.57        9.81      8.18 o
  -1  12  11       21.31       19.62     15.33 o
 -12   0  12        2.77       -4.39      9.31 o
 -11   0  12      213.49      251.75     22.72 o
 -10   0  12      100.39      123.21     18.87 o
  -9   0  12        7.60       -1.40      8.01 o
  -8   0  12      417.94      414.10     28.87 o
  -7   0  12      222.71      178.66     21.73 o
  -6   0  12     4307.63     3978.84    163.89 o
  -5   0  12      995.20     1003.98     43.19 o
  -4   0  12      190.03      231.30     22.36 o
  -3   0  12        1.27       -1.59      6.37 o
  -2   0  12      102.75       95.90     12.65 o
  -1   0  12       55.40       69.10     11.66 o
   0   0  12      931.11     1061.83     62.84 o
   1   0  12     2056.42     2179.66    135.20 o
   2   0  12       21.76       21.18      2.74 o
   3   0  12        8.47        7.92      9.40 o
   4   0  12       88.42       86.65     14.80 o
   5   0  12       87.38      115.35     21.17 o
 -12   1  12       72.60       67.86     10.99 o
 -11   1  12       22.96       25.62      6.70 o
 -10   1  12      135.92      112.72      9.56 o
  -9   1  12       63.71       66.31      8.08 o
  -8   1  12       71.36       60.06      4.77 o
  -7   1  12       34.53       33.04      3.60 o
  -6   1  12      108.76       97.10      7.82 o
  -5   1  12      254.66      224.94      9.20 o
  -4   1  12        0.21        1.09      1.40 o
  -3   1  12      298.09      187.94     15.29 o
  -2   1  12      105.60      105.91     11.26 o
  -1   1  12        8.45        2.44      5.76 o
   0   1  12     1643.19     1770.94     65.72 o
   1   1  12      154.98      144.17      9.21 o
   2   1  12       38.84       42.46      3.36 o
   3   1  12      107.42       96.81      7.26 o
   4   1  12       14.09        7.44      3.58 o
   5   1  12       11.08       17.71      6.63 o
 -12   2  12      364.83      393.26     23.76 o
 -11   2  12        2.07       -2.49      6.14 o
 -10   2  12      438.36      467.99     24.54 o
  -9   2  12       81.58       89.22     12.57 o
  -8   2  12       80.21       59.89      5.73 o
  -7   2  12      142.30      110.89      8.71 o
  -6   2  12       89.90       89.64      4.83 o
  -5   2  12     1170.93     1120.01     39.39 o
  -4   2  12       27.72       38.66      7.79 o
  -3   2  12        0.86       18.96      7.49 o
  -2   2  12      406.57      434.83     18.98 o
  -1   2  12      108.85      125.43      7.78 o
   0   2  12      454.43      481.33     19.41 o
   1   2  12      379.42      399.84     23.36 o
   2   2  12      448.10      454.02     22.17 o
   3   2  12        0.05        0.89      2.14 o
   4   2  12       65.86       66.91      7.48 o
 -12   3  12        0.43        1.62      7.93 o
 -11   3  12       27.14       29.27      7.37 o
 -10   3  12       98.16       79.63     12.73 o
  -9   3  12       13.35       17.99      5.58 o
  -8   3  12      695.48      652.97     31.45 o
  -7   3  12      321.74      295.52     16.78 o
  -6   3  12       81.89       65.26      4.57 o
  -5   3  12       93.01       87.72      6.68 o
  -4   3  12      566.57      567.05     23.69 o
  -3   3  12       47.15       44.12      4.29 o
  -2   3  12      103.93       92.22      9.63 o
  -1   3  12      180.15      181.64     11.88 o
   0   3  12       48.17       51.16      4.89 o
   1   3  12       26.07       18.78      3.63 o
   2   3  12      291.93      278.43     21.61 o
   3   3  12      460.03      496.04     40.88 o
   4   3  12        1.54       11.80     14.18 o
 -12   4  12       48.08       46.43      9.31 o
 -11   4  12      220.70      228.51     16.56 o
 -10   4  12        4.92        4.42      5.08 o
  -9   4  12       13.78       23.18      6.90 o
  -8   4  12        0.43        2.65      3.79 o
  -7   4  12      160.25      154.09      8.46 o
  -6   4  12        3.03        8.44      4.97 o
  -5   4  12      148.13      143.69      8.57 o
  -4   4  12        7.51        6.37      4.85 o
  -3   4  12      136.22      131.17      8.78 o
  -2   4  12      171.34      175.53      9.33 o
  -1   4  12       26.83       17.16      3.33 o
   0   4  12      203.69      205.38     10.67 o
   1   4  12       14.97       19.88      4.43 o
   2   4  12      143.73      145.80     10.37 o
   3   4  12      307.58      281.64     25.47 o
   4   4  12       63.69       54.15      7.95 o
 -11   5  12       35.40       30.94      8.00 o
 -10   5  12       32.26       35.90      9.99 o
  -9   5  12      135.60      113.30     11.38 o
  -8   5  12      383.20      405.11     23.00 o
  -7   5  12      389.70      413.55     24.31 o
  -6   5  12        0.03        3.69      1.98 o
  -5   5  12        3.63        1.44      5.09 o
  -4   5  12      135.00      119.63      8.03 o
  -3   5  12      468.24      466.29     17.63 o
  -2   5  12      125.10      135.16      9.68 o
  -1   5  12       87.37      105.65      7.45 o
   0   5  12       11.15       13.06      4.40 o
   1   5  12       44.24       39.73      7.77 o
   2   5  12       24.67       17.00      8.58 o
   3   5  12       95.66       79.22     13.85 o
   4   5  12      237.43      190.97     20.70 o
 -11   6  12      566.30      593.70     38.34 o
 -10   6  12       35.29       39.64      8.22 o
  -9   6  12       12.86       23.93     11.57 o
  -8   6  12        3.73        2.51      5.92 o
  -7   6  12       28.71       24.07      4.29 o
  -6   6  12      133.46      137.16      8.99 o
  -5   6  12        5.35        7.72      4.98 o
  -4   6  12      459.56      438.97     19.61 o
  -3   6  12      119.65      113.54      7.82 o
  -2   6  12      275.79      260.18     14.02 o
  -1   6  12        1.25       -0.97      3.89 o
   0   6  12        5.22        4.33      7.03 o
   1   6  12       81.78       92.97     11.61 o
   2   6  12       14.46       12.00      7.00 o
   3   6  12        9.74        1.29      6.35 o
 -10   7  12      220.38      206.33     19.50 o
  -9   7  12      253.14      219.33     17.80 o
  -8   7  12       90.75      101.70     11.11 o
  -7   7  12       84.11       98.47     10.86 o
  -6   7  12        0.63        2.18      3.99 o
  -5   7  12      186.52      182.89     11.10 o
  -4   7  12       23.42       22.92      5.53 o
  -3   7  12      352.40      399.95     20.70 o
  -2   7  12      406.38      399.89     22.98 o
  -1   7  12      150.04      153.99     14.31 o
   0   7  12        1.34        5.69      6.72 o
   1   7  12       94.43       99.27     16.42 o
   2   7  12       11.57       15.58      8.89 o
   3   7  12        6.73        2.58      9.83 o
 -10   8  12        0.50       -7.23      7.91 o
  -9   8  12        0.76        1.30      6.03 o
  -8   8  12       31.55       25.32     16.27 o
  -7   8  12        2.68       -1.28      4.38 o
  -6   8  12        4.55       -5.60      4.46 o
  -5   8  12        2.60       -2.09      5.10 o
  -4   8  12       29.05       26.93      5.97 o
  -3   8  12       23.98       29.41      8.25 o
  -2   8  12       65.49       63.95     11.44 o
  -1   8  12       83.12       92.74     13.80 o
   0   8  12       80.90       93.80     10.17 o
   1   8  12       39.63       55.30     12.40 o
   2   8  12       41.89       49.03     15.63 o
  -9   9  12      611.76      678.98     47.00 o
  -8   9  12      237.42      228.33     18.68 o
  -7   9  12      200.15      215.63     18.81 o
  -6   9  12      101.11       82.11     13.27 o
  -5   9  12       24.74       12.64     10.06 o
  -4   9  12       66.09       61.81      9.16 o
  -3   9  12       12.80       11.78      8.23 o
  -2   9  12      607.64      636.39     37.28 o
  -1   9  12       25.40       40.38      8.41 o
   0   9  12      276.35      275.36     21.08 o
   1   9  12        1.01       -0.26     11.32 o
  -8  10  12       95.96       91.10     13.02 o
  -7  10  12      206.35      199.54     16.42 o
  -6  10  12        2.06        9.72      8.64 o
  -5  10  12       14.51       13.22      8.19 o
  -4  10  12       80.27       74.42     11.50 o
  -3  10  12        6.07       10.27      8.32 o
  -2  10  12       17.94       19.67      9.29 o
  -1  10  12       54.04       47.30      9.55 o
   0  10  12       46.72       20.45      8.91 o
  -6  11  12       10.35       17.44     10.96 o
  -5  11  12       33.56       23.64      8.80 o
  -4  11  12      107.58       63.09     11.37 o
  -3  11  12        5.34       -1.14      7.90 o
  -2  11  12       59.88       52.02     10.86 o
  -1  11  12      158.66      190.81     20.40 o
 -12   1  13      157.53      141.51     13.18 o
 -11   1  13      339.62      370.78     24.99 o
 -10   1  13      196.35      186.31     18.62 o
  -9   1  13      346.41      402.81     21.95 o
  -8   1  13       81.31       88.19      7.18 o
  -7   1  13      515.91      488.66     21.57 o
  -6   1  13        0.39        0.72      1.16 o
  -5   1  13        0.79        2.18      2.18 o
  -4   1  13       21.32       21.51     18.25 o
  -3   1  13      156.65      118.66     11.74 o
  -2   1  13      179.28      184.62     13.96 o
  -1   1  13      140.33      148.67     18.14 o
   0   1  13      527.16      612.06     38.60 o
   1   1  13      118.78      103.94      8.25 o
   2   1  13        0.39        2.81      4.04 o
   3   1  13       29.75       53.67     19.81 o
 -11   2  13       56.60       44.76      9.06 o
 -10   2  13      218.84      233.72     15.63 o
  -9   2  13        0.06        2.96      7.98 o
  -8   2  13       64.81       61.65      8.30 o
  -7   2  13        6.81        7.06      2.75 o
  -6   2  13        2.86        0.99      1.29 o
  -5   2  13      512.52      425.94     24.56 o
  -4   2  13      172.99      125.16      7.71 o
  -3   2  13        4.27        2.72      1.79 o
  -2   2  13       94.55      107.55     10.63 o
  -1   2  13       13.01       14.44      4.20 o
   0   2  13        0.55        3.38      6.77 o
   1   2  13       67.88       55.87      5.93 o
   2   2  13      134.45      158.70     18.59 o
   3   2  13        7.95        6.81      6.57 o
 -11   3  13      106.76       99.35     12.63 o
 -10   3  13        0.37        6.85      6.74 o
  -9   3  13       73.98       76.70      8.81 o
  -8   3  13     1028.55      914.11     43.75 o
  -7   3  13      142.78      147.52      9.83 o
  -6   3  13       85.16       89.58      7.88 o
  -5   3  13      149.67      143.62      8.42 o
  -4   3  13      462.70      394.51     25.07 o
  -3   3  13      109.44      107.07     10.87 o
  -2   3  13       83.93       81.19      7.41 o
  -1   3  13      332.27      348.79     15.79 o
   0   3  13       12.88       15.12      4.36 o
   1   3  13       60.20       60.54      6.65 o
   2   3  13       25.96       17.35     15.06 o
   3   3  13        1.61       -2.38      5.72 o
 -11   4  13      331.79      316.99     30.68 o
 -10   4  13       21.10       21.55      5.37 o
  -9   4  13      759.13      837.36     48.83 o
  -8   4  13      134.72      139.38     13.10 o
  -7   4  13      131.90      137.44     14.78 o
  -6   4  13       12.99        1.28      3.39 o
  -5   4  13       69.55       67.19      6.73 o
  -4   4  13      180.43      195.66     13.59 o
  -3   4  13       38.96       56.21      6.50 o
  -2   4  13      322.77      331.46     27.52 o
  -1   4  13        2.95       -0.76      6.31 o
   0   4  13        2.82        1.52      4.22 o
   1   4  13       17.45       16.07      5.35 o
   2   4  13      167.57      183.25     20.28 o
   3   4  13      146.31      116.45     16.53 o
 -11   5  13       44.00       27.83      8.58 o
 -10   5  13        0.60        4.14      7.86 o
  -9   5  13        4.74        8.66      5.12 o
  -8   5  13        0.55        7.86      4.17 o
  -7   5  13       22.47       19.97      7.05 o
  -6   5  13      112.18      108.60     10.15 o
  -5   5  13       57.77       49.41      5.98 o
  -4   5  13      128.75      137.38     11.24 o
  -3   5  13      213.81      205.06     14.94 o
  -2   5  13     1220.56     1234.73     51.55 o
  -1   5  13      145.98      145.06     15.31 o
   0   5  13       23.00       24.11      6.83 o
   1   5  13        2.78       23.13     11.16 o
   2   5  13      119.35      106.68     20.36 o
   3   5  13       40.35       38.18     11.37 o
 -10   6  13      743.48      740.36     57.51 o
  -9   6  13        1.05        0.12      6.68 o
  -8   6  13        9.19       13.70      5.36 o
  -7   6  13       23.36       24.01      5.71 o
  -6   6  13       63.54       44.03      8.99 o
  -5   6  13      128.66      128.16     12.54 o
  -4   6  13      105.19       96.02     12.43 o
  -3   6  13      470.00      497.72     32.39 o
  -2   6  13      252.94      238.95     17.53 o
  -1   6  13        9.11        6.92      5.47 o
   0   6  13      160.63      171.21     14.32 o
   1   6  13       56.21       34.26      9.39 o
   2   6  13      189.63      180.18     22.18 o
 -10   7  13       97.27       86.95     24.17 o
  -9   7  13       30.81       28.88      8.98 o
  -8   7  13        2.58       -1.45      6.22 o
  -7   7  13       25.85       24.05      8.66 o
  -6   7  13      200.43      234.52     17.12 o
  -5   7  13        2.40        5.25      5.74 o
  -4   7  13        1.75       -3.09      5.47 o
  -3   7  13        2.20        6.36      5.67 o
  -2   7  13        2.98        2.24      6.36 o
  -1   7  13       52.90       46.42      7.37 o
   0   7  13      208.10      211.95     20.65 o
   1   7  13        2.97       -3.61     11.81 o
  -9   8  13       25.99       38.38      8.08 o
  -8   8  13        0.95        0.99      5.58 o
  -7   8  13       27.12       21.76     14.95 o
  -6   8  13      105.49       90.09     26.16 o
  -5   8  13       26.00       40.31      8.57 o
  -4   8  13      422.69      448.05     30.30 o
  -3   8  13      215.40      209.13     19.06 o
  -2   8  13       35.09       33.36      9.26 o
  -1   8  13       33.74       45.94      8.68 o
   0   8  13      164.25      141.94     19.86 o
   1   8  13       67.73       54.36     19.52 o
  -8   9  13        2.75        4.91      6.75 o
  -7   9  13       14.59       17.39     11.70 o
  -6   9  13        0.30       16.95      8.85 o
  -5   9  13        0.96        4.10      8.02 o
  -4   9  13       26.37       32.09      8.98 o
  -3   9  13      112.81      111.01     12.35 o
  -2   9  13      102.05       96.99     11.09 o
  -1   9  13       28.37       47.67     13.84 o
   0   9  13      209.16      231.56     29.26 o
  -6  10  13        2.50        9.53     10.24 o
  -5  10  13        9.99        7.59      9.59 o
  -4  10  13      631.40      572.39     47.11 o
  -3  10  13       62.04       52.06     10.77 o
  -2  10  13       20.27       21.30      9.44 o
 -11   0  14      111.86      111.63     16.60 o
 -10   0  14       72.50       90.57     11.38 o
  -9   0  14      327.22      361.68     32.24 o
  -8   0  14      129.79      149.11     12.38 o
  -7   0  14      345.64      286.45     19.05 o
  -6   0  14      104.59       70.44     15.40 o
  -5   0  14      151.68      141.88     22.29 o
  -4   0  14      519.60      447.63     44.59 o
  -3   0  14       82.51      104.34     12.09 o
  -2   0  14      387.38      439.73     47.58 o
  -1   0  14       41.52       17.55     11.42 o
   0   0  14      395.86      416.30     33.91 o
   1   0  14       33.23       40.78     11.22 o
   2   0  14      299.77      300.66     46.71 o
 -11   1  14       10.84        2.89      6.18 o
 -10   1  14       26.22        7.67      5.97 o
  -9   1  14       44.27       51.91     10.04 o
  -8   1  14      163.66      132.18      8.42 o
  -7   1  14       10.58        3.77      2.42 o
  -6   1  14      160.54      140.35      8.31 o
  -5   1  14        4.88        0.19      0.84 o
  -4   1  14        2.11        2.32      7.95 o
  -3   1  14        1.26       13.68      6.66 o
  -2   1  14        3.25        6.85      5.55 o
  -1   1  14       80.78       79.02     13.35 o
   0   1  14        5.97        0.53      6.02 o
   1   1  14       82.40       80.34     12.85 o
   2   1  14       24.61       -0.54     14.87 o
 -11   2  14        1.13       -7.80      6.96 o
 -10   2  14        0.71        1.08      5.70 o
  -9   2  14      133.92      164.80     11.98 o
  -8   2  14      312.40      336.93     19.75 o
  -7   2  14        0.05       -0.11      3.27 o
  -6   2  14       82.77       66.25     10.94 o
  -5   2  14       24.85       31.45      5.05 o
  -4   2  14      517.52      439.93     24.98 o
  -3   2  14      485.23      514.51     54.08 o
  -2   2  14      235.95      237.61     19.76 o
  -1   2  14       72.96       61.68     10.26 o
   0   2  14       20.99       22.33      9.13 o
   1   2  14        3.40       14.66     22.16 o
   2   2  14       62.01       59.98     11.70 o
 -11   3  14        5.97       13.17      7.08 o
 -10   3  14        0.68        6.30      6.13 o
  -9   3  14       14.26       16.93      5.43 o
  -8   3  14        2.01       -0.09      5.18 o
  -7   3  14       90.51       70.42      7.36 o
  -6   3  14      275.86      263.18     19.71 o
  -5   3  14      156.82      121.32     10.15 o
  -4   3  14      105.00       86.30      7.50 o
  -3   3  14        0.19       15.02      9.92 o
  -2   3  14      438.17      437.87     31.65 o
  -1   3  14        7.37        7.40      3.15 o
   0   3  14      193.69      206.84     17.26 o
   1   3  14       30.69       33.54      7.99 o
   2   3  14        5.60        3.61      6.37 o
 -10   4  14       37.16       18.94      6.63 o
  -9   4  14      135.87      141.19     14.80 o
  -8   4  14       74.36       93.55      8.75 o
  -7   4  14       47.79       46.86     15.25 o
  -6   4  14       21.44        7.70      4.98 o
  -5   4  14       26.08       18.26      5.23 o
  -4   4  14      122.71      116.11      9.40 o
  -3   4  14      210.49      193.06     15.75 o
  -2   4  14       85.84      106.65     18.49 o
  -1   4  14        0.09        2.43      4.57 o
   0   4  14       49.28       56.00      7.58 o
   1   4  14      307.88      312.56     33.86 o
 -10   5  14      138.30      148.33     17.03 o
  -9   5  14      113.98      151.70     13.96 o
  -8   5  14        1.23        1.30      3.23 o
  -7   5  14      142.86      126.24     26.59 o
  -6   5  14      197.32      207.62     17.57 o
  -5   5  14      297.59      296.40     23.13 o
  -4   5  14      419.38      387.73     31.40 o
  -3   5  14       16.33        3.92      9.68 o
  -2   5  14      186.89      185.05     14.89 o
  -1   5  14        3.53        9.19      5.76 o
   0   5  14      305.46      354.19     20.69 o
   1   5  14        2.85        2.42     11.96 o
  -9   6  14      114.50      117.03     12.76 o
  -8   6  14       11.03        6.89      4.48 o
  -7   6  14      206.56      230.63     20.01 o
  -6   6  14       10.88       13.00      8.44 o
  -5   6  14       55.60       65.58      8.29 o
  -4   6  14      170.62      215.89     19.71 o
  -3   6  14        0.01        4.89      6.22 o
  -2   6  14        4.33        0.54      6.88 o
  -1   6  14       60.75       72.45      9.87 o
   0   6  14        1.91       -3.07      8.39 o
   1   6  14        7.44        3.67      7.23 o
  -9   7  14       68.86       57.30      8.56 o
  -8   7  14       26.04       35.24      7.06 o
  -7   7  14      107.86      107.80     18.66 o
  -6   7  14      550.53      626.17     50.39 o
  -5   7  14      119.79       99.55     12.51 o
  -4   7  14        7.95       18.05      8.03 o
  -3   7  14       23.26       32.70     10.62 o
  -2   7  14        8.10       11.96      7.67 o
  -1   7  14     1301.52     1391.24     98.36 o
   0   7  14        1.33       -5.31      6.42 o
  -8   8  14      206.45      203.10     31.26 o
  -7   8  14      422.14      481.90     39.47 o
  -6   8  14       85.85       86.35     15.22 o
  -5   8  14       18.62        2.48      7.05 o
  -4   8  14        1.55        3.16      7.96 o
  -3   8  14       20.15       21.87      9.83 o
  -2   8  14      166.85      188.50     19.47 o
  -1   8  14      111.73      128.57     16.63 o
  -6   9  14        1.19       20.77     15.76 o
  -5   9  14      386.70      322.79     41.02 o
  -4   9  14        3.30       -6.96      8.00 o
  -3   9  14       74.32       67.48     10.71 o
 -10   1  15       79.51       68.07      8.14 o
  -9   1  15       55.39       58.95      8.92 o
  -8   1  15        2.12        2.52      6.47 o
  -7   1  15      106.49       87.70     11.67 o
  -6   1  15      393.98      342.58     25.78 o
  -5   1  15      153.28      180.47     20.06 o
  -4   1  15       23.89       12.32      8.10 o
  -3   1  15       75.29       66.21     10.43 o
  -2   1  15       23.48       20.81      7.96 o
  -1   1  15        3.69        6.76      6.83 o
   0   1  15        8.21        1.94      7.51 o
   1   1  15      119.25       57.01     21.31 o
 -10   2  15        0.62        9.47     10.10 o
  -9   2  15      191.04      184.95     20.47 o
  -8   2  15      108.78      119.26      9.61 o
  -7   2  15       12.95       17.92      6.46 o
  -6   2  15       54.58       45.30      9.89 o
  -5   2  15       45.47       21.38     10.15 o
  -4   2  15        1.11       11.71      7.94 o
  -3   2  15       61.24       39.67     17.74 o
  -2   2  15        0.12        2.08     10.94 o
  -1   2  15       43.74       31.97     10.00 o
   0   2  15        1.75       14.45     16.16 o
  -9   3  15        9.36       13.62      8.45 o
  -8   3  15       15.71        4.79      2.87 o
  -7   3  15      127.17      105.26     15.89 o
  -6   3  15       71.52       65.70      8.94 o
  -5   3  15      124.20      135.05     16.39 o
  -4   3  15      354.25      414.47     34.98 o
  -3   3  15        2.16       -3.20      9.03 o
  -2   3  15       36.05       31.45     10.72 o
  -1   3  15        5.85        1.14      7.88 o
   0   3  15        0.60       11.40     11.28 o
  -9   4  15      471.51      524.47     34.41 o
  -8   4  15      116.30       92.69     12.75 o
  -7   4  15       29.41       43.35     17.10 o
  -6   4  15       54.79       40.47      9.67 o
  -5   4  15       12.44       11.15      5.28 o
  -4   4  15      220.92      205.12     26.83 o
  -3   4  15      127.89      105.23     13.49 o
  -2   4  15        4.14       10.30      4.02 o
  -1   4  15       65.90       63.97      8.86 o
   0   4  15      264.15      276.17     30.21 o
  -9   5  15       26.84       39.11     10.83 o
  -8   5  15        5.45       20.20     10.08 o
  -7   5  15       92.45      100.31     14.77 o
  -6   5  15       90.91      110.27     11.44 o
  -5   5  15      321.19      340.07     28.88 o
  -4   5  15       27.98       27.60      6.73 o
  -3   5  15       34.37       23.49      7.29 o
  -2   5  15        2.45       -1.06      5.73 o
  -1   5  15        0.00       14.29      8.23 o
  -8   6  15      376.15      389.58     38.43 o
  -7   6  15       12.73       10.27     11.14 o
  -6   6  15      322.98      342.13     28.48 o
  -5   6  15       76.36       80.89     10.22 o
  -4   6  15       66.08       64.19     15.49 o
  -3   6  15       23.80       21.25     11.56 o
  -2   6  15       31.91       30.97      7.69 o
  -6   7  15       20.50       22.69     10.40 o
  -5   7  15       25.77       24.57      9.71 o
  -4   7  15       55.15       36.41      9.81 o
  -3   7  15        2.79       -9.37      8.19 o
  -8   0  16     1018.22     1394.54    131.33 o
  -7   0  16      319.40      334.53     47.94 o
  -6   0  16      279.40      356.92     36.82 o
  -5   0  16      148.50      163.66     31.75 o
  -4   0  16      130.70      156.23     31.29 o
  -3   0  16      399.32      483.27     38.23 o
  -2   0  16      459.52      539.75     44.52 o
  -8   1  16      111.98      114.18     14.19 o
  -7   1  16      134.71      146.34     19.22 o
  -6   1  16       12.00       23.20     37.40 o
  -5   1  16        6.54        9.61     10.51 o
  -4   1  16       51.01       78.01     14.87 o
  -3   1  16        0.01       -3.17      8.30 o
  -2   1  16      355.38      381.47     26.42 o
  -8   2  16       35.32       29.67      9.57 o
  -7   2  16      102.25      101.82     10.73 o
  -6   2  16      251.69      312.51     23.80 o
  -5   2  16       20.83       29.38     30.78 o
  -4   2  16      146.39      129.88     13.68 o
  -3   2  16       20.61       20.59      8.85 o
  -2   2  16       51.00       58.48     14.43 o
  -8   3  16       89.81       81.70     10.85 o
  -7   3  16        2.43        4.14      4.51 o
  -6   3  16      366.26      434.56     30.37 o
  -5   3  16       40.26       66.15     23.00 o
  -4   3  16      149.24      165.51     29.80 o
  -3   3  16      341.42      334.55     32.20 o
  -2   3  16        0.49      -11.65     10.09 o
  -7   4  16      107.43      115.94     16.21 o
  -6   4  16        0.97        7.57      5.85 o
  -5   4  16      112.27      101.79     17.43 o
  -4   4  16        7.05        5.86     10.38 o
  -3   4  16        0.98       -7.72     12.69 o
  -6   5  16       40.66       47.34     14.11 o
  -5   5  16       11.11       13.52      7.15 o
  -4   5  16      108.22      115.03     12.17 o
 
